# Supplementary material for: Spontaneous Deletion of an “ORFanage” Region Facilitates Host Adaptation in a “Photosynthetic” Cyanophage
Source: PLoS One. 2015 Jul 15;10(7):e0132642. doi: 10.1371/journal.pone.0132642 (PMC4503421; doi:10.1371/journal.pone.0132642)
Supplement: S1 Table — (XLSX) [file pone.0132642.s001.xlsx]

## Sheet: Sheet1
Coord	Gene ID	Product	Mutation	Nt.	Cov.	Q	p	F	Effect
15713	52	Hypothetical	Del	T	131	37	2e-74	0.98	Protein elongation (Adds 12 aa)
91937	120|121	Intergenic (CobS|gp45)	Ins	A	109	36	2e-62	0.98	Silent
94304	125	C-specific methyl transferase	Ins	A	151	35	1e-88	0.99	Fusion of gp125-gp126 (Adenine transferase)
103528	138	Hypothetical	Del	G	111	37	9e-62	0.97	Fusion of gp138-gp139 (Cytitidyl transferase)
103556	138	Hypothetical	Del	G	123	36	6e-72	0.99
103564	138	Hypothetical	Del	G	122	36	4e-69	0.98
103573	138	Hypothetical	Del	A	118	36	8e-68	0.98
121530			SNP	G>A
121534			Deletion	G					Tryptophane halogenase
121549			Insertion	C
121560			Deletion	T
121563			Insertion	C
142983	192|193	Intergenic	SNP	A>T	126	35	3e-75	1	Possible change in promoter for p195 (Thymidylate synthase)
142992	192|193	Intergenic	SNP	C>T	126	24	3e-75	1
