# Supplementary material for: Spontaneous Deletion of an “ORFanage” Region Facilitates Host Adaptation in a “Photosynthetic” Cyanophage
Source: PLoS One. 2015 Jul 15;10(7):e0132642. doi: 10.1371/journal.pone.0132642 (PMC4503421; doi:10.1371/journal.pone.0132642)
Supplement: S2 Table — (XLSX) [file pone.0132642.s002.xlsx]

## Sheet: Positive_reads
Read	S-PM2 Ortholog/Best Blast Hit	Del ORF?	Cyanophage Origin?	percIdentity	alnLength	mismatchCount	gapOpenCount	queryStart	queryEnd	subjectStart	subjectEnd	eVal	bitScore	Taxonomy
AntarcticaAquatic_READ_00121375	YP_195051.2	0	1	80.65	31	6	0	164	256	15	45	3e-07	53.5	Synechococcus phage S-PM2
AntarcticaAquatic_READ_02306255	YP_195051.2	0	1	63.79	58	17	2	148	321	11	64	6e-09	58.5	Synechococcus phage S-PM2
CAM_READ_0080238501	YP_195071.1	0	1	41.07	56	32	1	46	213	73	127	5e-06	50.4	Synechococcus phage S-PM2
CAM_READ_0301121555	YP_195077.1	0	1	58.82	68	26	1	234	31	1	66	1e-13	71.6	Synechococcus phage S-PM2
CAM_READ_0301219449	YP_195083.1	0	1	50	142	62	2	420	1	83	217	2e-44	155	Synechococcus phage S-PM2
CAM_READ_0301284145	YP_195083.1	0	1	45.52	134	64	2	2	397	92	218	1e-36	135	Synechococcus phage S-PM2
CAM_READ_0301299579	YP_195072.1	0	1	70.37	54	16	0	16	177	3	56	2e-19	85.9	Synechococcus phage S-PM2
CAM_READ_0301324879	YP_195082.1	0	1	54.24	59	27	0	19	195	2	60	7e-09	58.5	Synechococcus phage S-PM2
CAM_READ_0301324879	YP_195043.1	0	1	84.48	58	9	0	167	340	1	58	5e-29	107	Synechococcus phage S-PM2
CAM_READ_0301328741	YP_195058.1	0	1	73.53	34	9	0	309	208	1	34	5e-09	58.5	Synechococcus phage S-PM2
CAM_READ_0301338679	YP_195055.1	0	1	69.57	69	21	0	351	145	1	69	9e-27	106	Synechococcus phage S-PM2
CAM_READ_0301375883	YP_195058.1	0	1	73.53	34	9	0	63	164	1	34	8e-09	57.8	Synechococcus phage S-PM2
CAM_READ_0301377075	YP_195078.1	0	1	39.73	73	33	1	186	1	6	78	3e-07	53.9	Synechococcus phage S-PM2
CAM_READ_0301388925	YP_195072.1	0	1	64.44	45	16	0	311	177	12	56	7e-12	66.6	Synechococcus phage S-PM2
CAM_READ_0301389567	YP_195083.1	0	1	45.61	114	55	1	23	364	112	218	1e-31	122	Synechococcus phage S-PM2
CAM_READ_0301389639	YP_195055.1	0	1	69.57	69	21	0	99	305	1	69	1e-26	105	Synechococcus phage S-PM2
CAM_READ_0301389639	YP_007518241.1	0	1	56.6	53	23	0	308	466	1	53	4e-09	59.3	Synechococcus phage S-RIM8 A.HR1
CAM_READ_0301396993	YP_195055.1	0	1	69.57	69	21	0	206	412	1	69	1e-27	107	Synechococcus phage S-PM2
CAM_READ_0301438445	YP_195056.1	0	1	75.51	49	12	0	291	437	15	63	2e-17	81.3	Synechococcus phage S-PM2
CAM_READ_0301443913	YP_195082.1	0	1	58.33	48	20	0	146	289	1	48	6e-09	57.8	Synechococcus phage S-PM2
CAM_READ_0301455797	YP_195058.1	0	1	73.53	34	9	0	105	4	1	34	5e-09	57.8	Synechococcus phage S-PM2
CAM_READ_0301464789	YP_195043.1	0	1	84.48	58	9	0	180	7	1	58	9e-27	107	Synechococcus phage S-PM2
CAM_READ_0301464789	YP_195082.1	0	1	55	60	27	0	331	152	1	60	3e-10	62	Synechococcus phage S-PM2
CAM_READ_0301473071	YP_004508671.1	0	1	51.72	58	28	0	177	350	1	58	1e-11	65.9	Synechococcus phage S-CRM01
CAM_READ_0301473071	YP_195058.1	0	1	73.53	34	9	0	356	457	1	34	1e-08	57.8	Synechococcus phage S-PM2
CAM_READ_0301496275	YP_007001749.1	0	1	46.03	63	29	1	228	40	23	80	7e-06	50.1	Synechococcus phage S-MbCM6
CAM_READ_0301496275	YP_195043.1	0	1	84.48	58	9	0	228	55	1	58	4e-27	107	Synechococcus phage S-PM2
CAM_READ_0301496275	YP_195082.1	0	1	58.7	46	19	0	337	200	15	60	1e-06	51.6	Synechococcus phage S-PM2
CAM_READ_0301501987	YP_195083.1	0	1	45.61	114	55	1	23	364	112	218	2e-31	122	Synechococcus phage S-PM2
CAM_READ_0301504023	AFK66359.1	0	1	57.14	77	33	0	233	3	1	77	4e-19	88.2	Synechococcus phage S-CBM2
CAM_READ_0301504023	YP_195082.1	0	1	55	60	27	0	384	205	1	60	1e-10	63.2	Synechococcus phage S-PM2
CAM_READ_0301556679	YP_195043.1	0	1	87.1	31	4	0	94	2	1	31	2e-09	60.5	Synechococcus phage S-PM2
CAM_READ_0301556679	YP_195082.1	0	1	54.24	59	27	0	242	66	2	60	4e-09	58.2	Synechococcus phage S-PM2
CAM_READ_0301568719	YP_195082.1	0	1	55	60	27	0	15	194	1	60	3e-10	62.4	Synechococcus phage S-PM2
CAM_READ_0301568719	YP_195043.1	0	1	84.48	58	9	0	166	339	1	58	2e-29	108	Synechococcus phage S-PM2
CAM_READ_0301570423	YP_195082.1	0	1	64.58	48	17	0	116	259	1	48	7e-10	60.5	Synechococcus phage S-PM2
CAM_READ_0301589321	YP_195055.1	0	1	69.57	69	21	0	222	16	1	69	2e-26	105	Synechococcus phage S-PM2
CAM_READ_0301590457	YP_195082.1	0	1	58	50	21	0	299	150	1	50	4e-10	61.6	Synechococcus phage S-PM2
CAM_READ_0301722327	YP_195082.1	0	1	56.1	41	18	0	2	124	5	45	4e-06	47.8	Synechococcus phage S-PM2
CAM_READ_0301739407	YP_195058.1	0	1	70.59	34	10	0	322	221	1	34	7e-08	55.1	Synechococcus phage S-PM2
CAM_READ_0301775945	YP_195082.1	0	1	70.59	34	10	0	367	266	15	48	8e-06	49.3	Synechococcus phage S-PM2
CAM_READ_0301782225	YP_195055.1	0	1	71.43	56	16	0	251	418	1	56	4e-21	91.3	Synechococcus phage S-PM2
CAM_READ_0301862653	YP_195043.1	0	1	84.48	58	9	0	209	36	1	58	6e-27	107	Synechococcus phage S-PM2
CAM_READ_0301862653	YP_195082.1	0	1	55.77	52	23	0	336	181	9	60	4e-07	53.1	Synechococcus phage S-PM2
CAM_READ_0301887405	YP_195055.1	0	1	68.18	66	21	0	265	462	1	66	8e-25	100	Synechococcus phage S-PM2
CAM_READ_0301942949	YP_195058.1	0	1	73.53	34	9	0	325	224	1	34	4e-09	58.9	Synechococcus phage S-PM2
CAM_READ_0302049815	YP_195060.1	0	1	73.68	57	15	0	1	171	3	59	2e-22	94.4	Synechococcus phage S-PM2
CAM_READ_0302067215	YP_195055.1	0	1	68.12	69	22	0	107	313	1	69	3e-26	104	Synechococcus phage S-PM2
CAM_READ_0302067215	YP_007518241.1	0	1	57.38	61	26	0	316	498	1	61	7e-14	72.4	Synechococcus phage S-RIM8 A.HR1
CAM_READ_0302070477	YP_195055.1	0	1	68.25	63	20	0	175	363	1	63	1e-23	97.1	Synechococcus phage S-PM2
CAM_READ_0302108159	YP_195078.1	0	1	39.19	74	34	1	180	368	6	79	8e-08	55.5	Synechococcus phage S-PM2
CAM_READ_0302140077	YP_195078.1	0	1	39.19	74	34	1	180	368	6	79	8e-08	55.5	Synechococcus phage S-PM2
CAM_READ_0302203835	YP_195043.1	0	1	89.19	37	4	0	111	1	1	37	7e-14	73.6	Synechococcus phage S-PM2
CAM_READ_0302203835	YP_195082.1	0	1	55	60	27	0	262	83	1	60	1e-10	63.2	Synechococcus phage S-PM2
CAM_READ_0302205215	YP_004508671.1	0	1	51.11	45	22	0	1	135	14	58	7e-07	52.4	Synechococcus phage S-CRM01
CAM_READ_0302205215	YP_195058.1	0	1	59.09	44	18	0	141	272	1	44	5e-09	58.5	Synechococcus phage S-PM2
CAM_READ_0302220589	YP_195055.1	0	1	66.18	68	23	0	65	268	1	68	2e-24	100	Synechococcus phage S-PM2
CAM_READ_0302220589	YP_007518241.1	0	1	58.33	72	30	0	275	490	1	72	1e-18	85.5	Synechococcus phage S-RIM8 A.HR1
CAM_READ_0302243331	YP_195043.1	0	1	86.21	58	8	0	210	37	1	58	2e-27	109	Synechococcus phage S-PM2
CAM_READ_0302243331	YP_195082.1	0	1	54.24	59	27	0	358	182	2	60	8e-09	58.2	Synechococcus phage S-PM2
CAM_READ_0302259481	YP_195055.1	0	1	68.12	69	22	0	268	62	1	69	3e-26	104	Synechococcus phage S-PM2
CAM_READ_0302334427	YP_195055.1	0	1	68.12	69	22	0	191	397	1	69	3e-26	104	Synechococcus phage S-PM2
CAM_READ_0302345345	YP_004508671.1	0	1	50	60	30	0	72	251	1	60	8e-11	63.9	Synechococcus phage S-CRM01
CAM_READ_0302345345	YP_195058.1	0	1	59.09	44	18	0	251	382	1	44	5e-09	58.9	Synechococcus phage S-PM2
CAM_READ_0302348733	YP_195077.1	0	1	60.71	56	20	1	1	168	13	66	6e-10	61.6	Synechococcus phage S-PM2
CAM_READ_0302364593	ADD95074.1	0	1	67.44	43	14	0	386	514	1	43	1e-11	69.3	uncultured phage MedDCM-OCT-S04-C348
CAM_READ_0302382149	YP_195055.1	0	1	67.65	68	22	0	267	64	1	68	9e-26	103	Synechococcus phage S-PM2
CAM_READ_0302382161	YP_195043.1	0	1	70.53	95	28	0	285	1	1	95	2e-39	139	Synechococcus phage S-PM2
CAM_READ_0302382161	YP_195082.1	0	1	55.77	52	23	0	412	257	9	60	4e-07	53.1	Synechococcus phage S-PM2
CAM_READ_0302405023	YP_195055.1	0	1	69.57	69	21	0	244	38	1	69	1e-26	105	Synechococcus phage S-PM2
CAM_READ_0302449897	YP_195083.1	0	1	48.12	133	60	2	2	394	93	218	5e-38	139	Synechococcus phage S-PM2
CAM_READ_0302450097	YP_195082.1	0	1	54.24	59	27	0	20	196	2	60	3e-09	58.5	Synechococcus phage S-PM2
CAM_READ_0302450097	YP_195043.1	0	1	93.33	15	1	0	168	212	1	15	4e-12	33.5	Synechococcus phage S-PM2
CAM_READ_0302455555	YP_195082.1	0	1	64	50	18	0	280	131	1	50	2e-10	62.4	Synechococcus phage S-PM2
CAM_READ_0302474175	YP_195055.1	0	1	68.12	69	22	0	195	401	1	69	3e-26	104	Synechococcus phage S-PM2
CAM_READ_0302478279	YP_195083.1	0	1	48.91	184	61	3	477	4	7	183	4e-39	142	Synechococcus phage S-PM2
CAM_READ_0302479527	YP_004508671.1	0	1	51.72	58	28	0	174	347	1	58	1e-11	65.9	Synechococcus phage S-CRM01
CAM_READ_0302479527	YP_195058.1	0	1	59.09	44	18	0	353	484	1	44	1e-08	57.8	Synechococcus phage S-PM2
CAM_READ_0302516479	YP_195082.1	0	1	62.5	48	18	0	310	167	1	48	7e-10	61.2	Synechococcus phage S-PM2
CAM_READ_0302551315	YP_195043.1	0	1	66.94	124	41	0	373	2	1	124	5e-54	178	Synechococcus phage S-PM2
CAM_READ_0302551315	YP_195082.1	0	1	55.77	52	23	0	500	345	9	60	6e-07	53.1	Synechococcus phage S-PM2
CAM_READ_0302552921	YP_195058.1	0	1	59.09	44	18	0	287	156	1	44	2e-09	58.9	Synechococcus phage S-PM2
CAM_READ_0302570031	YP_007674587.1	0	1	58.82	68	28	0	211	8	4	71	7e-21	91.3	Synechococcus phage S-SKS1
CAM_READ_0302570031	YP_195055.1	0	1	68.66	67	21	0	426	226	1	67	6e-25	101	Synechococcus phage S-PM2
CAM_READ_0302596909	YP_195083.1	0	1	51.23	162	70	2	481	2	48	202	3e-39	143	Synechococcus phage S-PM2
CAM_READ_0302646723	YP_195058.1	0	1	59.09	44	18	0	186	55	1	44	6e-09	58.5	Synechococcus phage S-PM2
CAM_READ_0302646723	YP_004508671.1	0	1	50	60	30	0	365	186	1	60	7e-11	63.9	Synechococcus phage S-CRM01
CAM_READ_0302668441	YP_004508671.1	0	1	51.72	58	28	0	31	204	1	58	6e-12	67	Synechococcus phage S-CRM01
CAM_READ_0302668441	YP_195058.1	0	1	59.09	44	18	0	210	341	1	44	6e-09	58.5	Synechococcus phage S-PM2
CAM_READ_0302708859	YP_195055.1	0	1	66.67	63	21	0	191	379	1	63	2e-21	92.8	Synechococcus phage S-PM2
CAM_READ_0302711789	YP_195074.1	0	1	75.29	85	21	0	39	293	1	85	6e-22	95.1	Synechococcus phage S-PM2
CAM_READ_0302756225	YP_195082.1	0	1	54.24	59	27	0	195	19	2	60	8e-09	58.2	Synechococcus phage S-PM2
CAM_READ_0302766621	YP_004508671.1	0	1	52	50	23	1	115	261	2	51	2e-07	54.3	Synechococcus phage S-CRM01
CAM_READ_0302766621	YP_195060.1	0	1	71.93	57	16	0	279	449	3	59	9e-22	92.8	Synechococcus phage S-PM2
CAM_READ_0302771947	YP_195055.1	0	1	68.12	69	22	0	161	367	1	69	2e-26	105	Synechococcus phage S-PM2
CAM_READ_0302771947	YP_007674587.1	0	1	53.33	45	21	0	369	503	1	45	1e-06	52.8	Synechococcus phage S-SKS1
CAM_READ_0302804047	YP_007518241.1	0	1	58.33	72	30	0	268	53	1	72	7e-19	85.9	Synechococcus phage S-RIM8 A.HR1
CAM_READ_0302804047	YP_195055.1	0	1	68.12	69	22	0	478	272	1	69	1e-26	105	Synechococcus phage S-PM2
CAM_READ_0302835363	YP_007674587.1	0	1	54	50	23	0	152	3	1	50	4e-09	59.3	Synechococcus phage S-SKS1
CAM_READ_0302835363	YP_195055.1	0	1	67.19	64	21	0	361	170	1	64	5e-24	99.4	Synechococcus phage S-PM2
CAM_READ_0302835885	YP_195055.1	0	1	69.12	68	21	0	7	210	1	68	5e-26	104	Synechococcus phage S-PM2
CAM_READ_0302835885	YP_007674587.1	0	1	57.75	71	30	0	216	428	1	71	1e-20	90.5	Synechococcus phage S-SKS1
CAM_READ_0302879385	YP_195082.1	0	1	56.25	48	21	0	154	297	1	48	6e-08	55.8	Synechococcus phage S-PM2
CAM_READ_0302881923	YP_007674587.1	0	1	52.86	70	33	0	210	1	1	70	2e-17	82	Synechococcus phage S-SKS1
CAM_READ_0302881923	YP_195055.1	0	1	73.58	53	14	0	418	260	1	53	1e-19	87.8	Synechococcus phage S-PM2
CAM_READ_0302941423	YP_195082.1	0	1	51.67	60	29	0	119	298	1	60	2e-09	59.7	Synechococcus phage S-PM2
CAM_READ_0302941423	YP_195043.1	0	1	86.21	58	8	0	270	443	1	58	4e-27	108	Synechococcus phage S-PM2
CAM_READ_0302992855	YP_004508671.1	0	1	50	54	27	0	174	335	1	54	2e-09	60.1	Synechococcus phage S-CRM01
CAM_READ_0302992855	YP_195058.1	0	1	62.22	45	17	0	355	489	2	46	1e-09	60.5	Synechococcus phage S-PM2
CAM_READ_0304971821	YP_195055.1	0	1	68.18	66	21	0	272	469	1	66	1e-23	98.2	Synechococcus phage S-PM2
CAM_READ_0304972741	YP_195060.1	0	1	75.47	53	13	0	395	237	7	59	6e-21	89.7	Synechococcus phage S-PM2
CAM_READ_0304980369	YP_195063.1	0	1	68.83	77	22	1	252	22	1	75	3e-27	107	Synechococcus phage S-PM2
CAM_READ_0304999447	YP_195082.1	0	1	56.86	51	22	0	258	106	1	51	7e-10	61.6	Synechococcus phage S-PM2
CAM_READ_0305003013	YP_195083.1	0	1	47.37	114	53	1	4	345	112	218	1e-32	124	Synechococcus phage S-PM2
CAM_READ_0305017571	YP_195082.1	0	1	56.86	51	22	0	258	106	1	51	6e-10	61.6	Synechococcus phage S-PM2
CAM_READ_0305018933	YP_195043.1	0	1	85.71	49	7	0	157	11	1	49	3e-21	93.6	Synechococcus phage S-PM2
CAM_READ_0305018933	YP_195082.1	0	1	55	60	27	0	308	129	1	60	3e-10	62	Synechococcus phage S-PM2
CAM_READ_0305028789	YP_195058.1	0	1	73.53	34	9	0	47	148	1	34	4e-09	58.9	Synechococcus phage S-PM2
CAM_READ_0305029475	YP_195043.1	0	1	67.8	118	38	0	355	2	1	118	9e-52	172	Synechococcus phage S-PM2
CAM_READ_0305029475	YP_004508551.1	0	1	33.33	102	61	3	355	59	1	98	9e-07	53.5	Synechococcus phage S-CRM01
CAM_READ_0305029475	YP_195082.1	0	1	58.7	46	19	0	464	327	15	60	5e-07	53.1	Synechococcus phage S-PM2
CAM_READ_0305032543	YP_195055.1	0	1	65.52	58	20	0	207	34	1	58	4e-20	87	Synechococcus phage S-PM2
CAM_READ_0305035259	YP_195083.1	0	1	47.37	114	53	1	4	345	112	218	1e-32	124	Synechococcus phage S-PM2
CAM_READ_0305042671	YP_195083.1	0	1	49.65	143	63	2	434	12	83	218	7e-44	154	Synechococcus phage S-PM2
CAM_READ_0305044507	YP_195083.1	0	1	44.85	136	49	2	67	396	7	142	2e-17	85.5	Synechococcus phage S-PM2
CAM_READ_0305048697	YP_195055.1	0	1	68.12	69	22	0	209	3	1	69	9e-27	104	Synechococcus phage S-PM2
CAM_READ_0305090953	YP_195055.1	0	1	63.49	63	23	0	208	20	1	63	9e-22	91.3	Synechococcus phage S-PM2
CAM_READ_0305116773	YP_195065.1	0	1	49.02	51	25	1	200	352	1	50	1e-07	54.7	Synechococcus phage S-PM2
CAM_READ_0305125907	YP_195083.1	0	1	47.37	114	53	1	4	345	112	218	1e-32	124	Synechococcus phage S-PM2
CAM_READ_0305128169	YP_195065.1	0	1	49.02	51	25	1	200	352	1	50	1e-07	54.7	Synechococcus phage S-PM2
CAM_READ_0305141033	YP_195077.1	0	1	58.82	68	26	1	20	223	1	66	3e-14	73.2	Synechococcus phage S-PM2
CAM_READ_0305157621	YP_195077.1	0	1	54.72	53	22	1	141	299	1	51	1e-06	51.2	Synechococcus phage S-PM2
CAM_READ_0305163215	YP_195055.1	0	1	75.51	49	12	0	155	9	1	49	1e-19	86.3	Synechococcus phage S-PM2
CAM_READ_0305192933	YP_195058.1	0	1	59.09	44	18	0	64	195	1	44	4e-09	58.9	Synechococcus phage S-PM2
CAM_READ_0305210899	YP_195043.1	0	1	67.8	118	38	0	355	2	1	118	9e-52	172	Synechococcus phage S-PM2
CAM_READ_0305210899	YP_004508551.1	0	1	33.33	102	61	3	355	59	1	98	9e-07	53.5	Synechococcus phage S-CRM01
CAM_READ_0305210899	YP_195082.1	0	1	58.7	46	19	0	464	327	15	60	5e-07	53.1	Synechococcus phage S-PM2
CAM_READ_0305214985	YP_195072.1	0	1	72.92	48	12	1	95	238	1	47	3e-16	76.3	Synechococcus phage S-PM2
CAM_READ_0305220349	YP_195055.1	0	1	63.49	63	23	0	208	20	1	63	9e-22	91.3	Synechococcus phage S-PM2
CAM_READ_0305222601	AFK66493.1	0	1	48.94	47	23	1	234	97	10	56	4e-06	50.1	Synechococcus phage S-CBP3
CAM_READ_0305222601	YP_195060.1	0	1	78	50	11	0	385	236	10	59	5e-20	87.4	Synechococcus phage S-PM2
CAM_READ_0305227269	YP_195083.1	0	1	47.37	114	53	1	4	345	112	218	1e-32	124	Synechococcus phage S-PM2
CAM_READ_0305230939	YP_195074.1	0	1	62.16	74	27	1	332	111	1	73	4e-16	77.8	Synechococcus phage S-PM2
CAM_READ_0305236987	YP_195083.1	0	1	47.83	138	63	2	61	468	88	218	4e-40	145	Synechococcus phage S-PM2
CAM_READ_0305263315	YP_195082.1	0	1	61.36	44	17	0	132	1	1	44	4e-07	53.9	Synechococcus phage S-PM2
CAM_READ_0305272251	YP_195055.1	0	1	75.51	49	12	0	155	9	1	49	3e-19	85.1	Synechococcus phage S-PM2
CAM_READ_0305280443	YP_195064.1	0	1	64	50	14	1	196	59	1	50	2e-11	64.7	Synechococcus phage S-PM2
CAM_READ_0305282741	YP_007518241.1	0	1	58.33	72	30	0	224	9	1	72	8e-19	85.5	Synechococcus phage S-RIM8 A.HR1
CAM_READ_0305282741	YP_195055.1	0	1	66.67	69	23	0	433	227	1	69	4e-25	102	Synechococcus phage S-PM2
CAM_READ_0305284693	YP_195083.1	0	1	55.07	138	53	2	23	430	48	178	3e-33	126	Synechococcus phage S-PM2
CAM_READ_0305302067	YP_195074.1	0	1	62.16	74	27	1	332	111	1	73	4e-16	77.8	Synechococcus phage S-PM2
CAM_READ_0305318317	YP_195083.1	0	1	56.38	94	39	1	168	443	48	141	1e-16	83.2	Synechococcus phage S-PM2
CAM_READ_0305324079	YP_004508671.1	0	1	51.72	58	28	0	89	262	1	58	6e-12	65.9	Synechococcus phage S-CRM01
CAM_READ_0305324079	YP_195058.1	0	1	71.88	32	9	0	268	363	1	32	4e-07	52.8	Synechococcus phage S-PM2
CAM_READ_0305331591	YP_195059.1	0	1	51.35	74	32	2	362	150	2	74	2e-06	52	Synechococcus phage S-PM2
CAM_READ_0305345975	YP_195043.1	0	1	68.63	102	32	0	308	3	1	102	4e-42	147	Synechococcus phage S-PM2
CAM_READ_0305345975	YP_195082.1	0	1	55	60	27	0	459	280	1	60	3e-10	62	Synechococcus phage S-PM2
CAM_READ_0305359471	YP_195083.1	0	1	46.71	167	56	3	423	1	11	170	2e-27	111	Synechococcus phage S-PM2
CAM_READ_0305366129	YP_195055.1	0	1	65.57	61	21	0	6	188	9	69	3e-20	89.4	Synechococcus phage S-PM2
CAM_READ_0305366129	YP_195149.1	0	1	46.77	62	33	0	323	508	10	71	3e-09	60.1	Synechococcus phage S-PM2
CAM_READ_0305405967	YP_195065.1	0	1	49.02	51	25	1	200	352	1	50	1e-07	54.7	Synechococcus phage S-PM2
CAM_READ_0305411539	YP_195080.1	0	1	33.73	166	54	3	397	68	101	266	4e-16	82.4	Synechococcus phage S-PM2
CAM_READ_0305435811	YP_195083.1	0	1	47.83	138	63	2	61	468	88	218	4e-40	145	Synechococcus phage S-PM2
CAM_READ_0305448397	YP_195082.1	0	1	59.52	42	17	0	249	124	1	42	1e-06	51.6	Synechococcus phage S-PM2
CAM_READ_0305462375	YP_007518241.1	0	1	56.86	51	22	0	154	2	1	51	6e-08	55.8	Synechococcus phage S-RIM8 A.HR1
CAM_READ_0305462375	YP_195055.1	0	1	69.57	69	21	0	363	157	1	69	8e-27	105	Synechococcus phage S-PM2
CAM_READ_0305469461	YP_195083.1	0	1	50.91	165	72	2	491	3	48	205	1e-40	146	Synechococcus phage S-PM2
CAM_READ_0305488971	YP_195043.1	0	1	84.48	58	9	0	190	17	1	58	1e-26	107	Synechococcus phage S-PM2
CAM_READ_0305488971	YP_195082.1	0	1	55	60	27	0	341	162	1	60	3e-10	62	Synechococcus phage S-PM2
CAM_READ_0305515449	YP_195065.1	0	1	49.02	51	25	1	200	352	1	50	1e-07	54.7	Synechococcus phage S-PM2
CAM_READ_0305549097	YP_195083.1	0	1	53.04	115	45	2	350	12	83	190	2e-34	129	Synechococcus phage S-PM2
CAM_READ_0305550845	YP_195083.1	0	1	47.27	110	51	1	2	331	115	217	1e-30	119	Synechococcus phage S-PM2
CAM_READ_0305564545	YP_195082.1	0	1	70.21	47	14	0	49	189	2	48	3e-12	68.2	Synechococcus phage S-PM2
CAM_READ_0305583859	YP_195082.1	0	1	64.58	48	17	0	157	14	1	48	1e-09	60.5	Synechococcus phage S-PM2
CAM_READ_0305605385	YP_195082.1	0	1	56.86	51	22	0	77	229	1	51	1e-08	57.4	Synechococcus phage S-PM2
CAM_READ_0305605385	YP_195043.1	0	1	84.48	58	9	0	229	402	1	58	5e-27	108	Synechococcus phage S-PM2
CAM_READ_0305635397	YP_195058.1	0	1	59.09	44	18	0	65	196	1	44	4e-09	58.9	Synechococcus phage S-PM2
CAM_READ_0305653139	YP_195059.1	0	1	50	78	35	2	344	120	2	78	9e-07	53.1	Synechococcus phage S-PM2
CAM_READ_0305662447	YP_195043.1	0	1	57.14	98	42	0	295	2	21	118	2e-36	121	Synechococcus phage S-PM2
CAM_READ_0305662447	YP_195082.1	0	1	58.7	46	19	0	465	328	15	60	5e-07	53.1	Synechococcus phage S-PM2
CAM_READ_0305671081	YP_195082.1	0	1	64	50	18	0	158	307	1	50	1e-10	62.4	Synechococcus phage S-PM2
CAM_READ_0305672843	YP_195082.1	0	1	63.16	38	14	0	489	376	11	48	7e-06	50.4	Synechococcus phage S-PM2
CAM_READ_0305681973	YP_195059.1	0	1	48.08	52	26	1	275	120	28	78	2e-06	47.8	Synechococcus phage S-PM2
CAM_READ_0305682203	YP_195077.1	0	1	52.83	53	23	1	23	181	1	51	2e-06	50.8	Synechococcus phage S-PM2
CAM_READ_0305697975	YP_195058.1	0	1	73.53	34	9	0	403	302	1	34	4e-09	59.3	Synechococcus phage S-PM2
CAM_READ_0305729411	YP_195058.1	0	1	59.09	44	18	0	65	196	1	44	4e-09	58.9	Synechococcus phage S-PM2
CAM_READ_0305738151	YP_195083.1	0	1	46.85	111	52	1	2	334	115	218	1e-30	120	Synechococcus phage S-PM2
CAM_READ_0305738151	YP_195086.1	0	1	50	40	20	0	340	459	1	40	2e-06	51.2	Synechococcus phage S-PM2
CAM_READ_0305738151	AFB17859.1	0	1	50	44	22	0	340	471	1	44	6e-07	53.1	Synechococcus phage S-RIM8 A.HR3
CAM_READ_0305744047	YP_195083.1	0	1	52.8	125	50	2	373	5	83	200	4e-38	139	Synechococcus phage S-PM2
CAM_READ_0305760681	YP_195077.1	0	1	59.09	66	25	1	6	203	1	64	1e-14	71.6	Synechococcus phage S-PM2
CAM_READ_0305769089	YP_195074.1	0	1	62.79	86	31	1	260	3	1	85	3e-22	94	Synechococcus phage S-PM2
CAM_READ_0305791105	YP_195058.1	0	1	58.62	58	24	0	125	298	1	58	9e-14	70.9	Synechococcus phage S-PM2
CAM_READ_0305798561	YP_195082.1	0	1	55	60	27	0	77	256	1	60	2e-10	62	Synechococcus phage S-PM2
CAM_READ_0305798561	YP_195043.1	0	1	76.47	17	4	0	310	360	29	45	4e-09	32.7	Synechococcus phage S-PM2
CAM_READ_0305800257	YP_195082.1	0	1	64	50	18	0	491	342	1	50	3e-10	62.4	Synechococcus phage S-PM2
CAM_READ_0305821457	YP_195082.1	0	1	55	60	27	0	43	222	1	60	3e-10	62	Synechococcus phage S-PM2
CAM_READ_0305821457	YP_195043.1	0	1	67.9	81	26	0	194	436	1	81	1e-29	115	Synechococcus phage S-PM2
CAM_READ_0305823823	YP_195077.1	0	1	58.82	68	26	1	6	209	1	66	2e-14	73.2	Synechococcus phage S-PM2
CAM_READ_0305827659	YP_195083.1	0	1	47.37	114	53	1	4	345	112	218	1e-32	124	Synechococcus phage S-PM2
CAM_READ_0305840365	YP_195083.1	0	1	46.85	111	52	1	2	334	115	218	8e-31	120	Synechococcus phage S-PM2
CAM_READ_0305851015	YP_195083.1	0	1	47.29	129	59	2	389	9	84	205	4e-36	134	Synechococcus phage S-PM2
CAM_READ_0305858499	YP_195082.1	0	1	64	50	18	0	158	307	1	50	1e-10	62.4	Synechococcus phage S-PM2
CAM_READ_0305884189	YP_195055.1	0	1	77.55	49	11	0	186	332	1	49	6e-20	86.7	Synechococcus phage S-PM2
CAM_READ_0305887967	YP_195077.1	0	1	58.7	46	17	1	8	145	23	66	5e-06	49.3	Synechococcus phage S-PM2
CAM_READ_0305899807	YP_195077.1	0	1	58.7	46	17	1	8	145	23	66	8e-06	49.3	Synechococcus phage S-PM2
CAM_READ_0305900123	YP_195082.1	0	1	64.58	48	17	0	519	376	1	48	1e-09	60.5	Synechococcus phage S-PM2
CAM_READ_0305903437	YP_195077.1	0	1	60.71	56	20	1	2	169	13	66	4e-10	61.6	Synechococcus phage S-PM2
CAM_READ_0305917893	YP_195082.1	0	1	55	60	27	0	77	256	1	60	3e-10	62	Synechococcus phage S-PM2
CAM_READ_0305917893	YP_195043.1	0	1	84.21	57	9	0	228	398	1	57	6e-26	105	Synechococcus phage S-PM2
CAM_READ_0305928947	YP_195059.1	0	1	50	74	33	2	336	124	2	74	1e-06	52.4	Synechococcus phage S-PM2
CAM_READ_0305952161	YP_195077.1	0	1	58.82	68	26	1	6	209	1	66	3e-14	73.2	Synechococcus phage S-PM2
CAM_READ_0305971461	YP_195077.1	0	1	61.02	59	21	1	180	4	1	57	3e-11	65.5	Synechococcus phage S-PM2
CAM_READ_0305971461	YP_717743.1	0	1	79.49	78	16	0	428	195	10	87	6e-25	102	Synechococcus phage syn9
CAM_READ_0305974859	YP_195083.1	0	1	49.03	155	70	2	460	2	66	213	2e-36	135	Synechococcus phage S-PM2
CAM_READ_0305992289	YP_195055.1	0	1	67.65	68	22	0	205	2	1	68	8e-27	102	Synechococcus phage S-PM2
CAM_READ_0306050399	YP_195082.1	0	1	60.42	48	19	0	223	366	1	48	1e-08	57.8	Synechococcus phage S-PM2
CAM_READ_0306050889	YP_195077.1	0	1	58.82	68	26	1	6	209	1	66	1e-14	73.2	Synechococcus phage S-PM2
CAM_READ_0306055853	YP_195055.1	0	1	72.73	55	15	0	186	350	1	55	3e-21	90.5	Synechococcus phage S-PM2
CAM_READ_0306069543	YP_195058.1	0	1	58.62	58	24	0	98	271	1	58	2e-13	70.9	Synechococcus phage S-PM2
CAM_READ_0306072417	YP_195077.1	0	1	58.7	46	17	1	8	145	23	66	8e-06	49.3	Synechococcus phage S-PM2
CAM_READ_0306086707	YP_195058.1	0	1	73.53	34	9	0	88	189	1	34	4e-09	57.8	Synechococcus phage S-PM2
CAM_READ_0306090487	YP_195055.1	0	1	68.12	69	22	0	225	19	1	69	9e-27	105	Synechococcus phage S-PM2
CAM_READ_0306104747	YP_195077.1	0	1	58.7	46	17	1	8	145	23	66	3e-06	50.1	Synechococcus phage S-PM2
CAM_READ_0306180857	AFK66493.1	0	1	51.92	52	24	1	26	178	8	59	1e-07	54.7	Synechococcus phage S-CBP3
CAM_READ_0306180857	YP_195072.1	0	1	70.37	54	16	0	229	390	3	56	3e-19	85.9	Synechococcus phage S-PM2
CAM_READ_0306196539	YP_195055.1	0	1	69.12	68	21	0	15	218	1	68	4e-26	104	Synechococcus phage S-PM2
CAM_READ_0306196539	YP_007674587.1	0	1	57.81	64	27	0	224	415	1	64	3e-17	81.3	Synechococcus phage S-SKS1
CAM_READ_0306210533	YP_195058.1	0	1	59.09	44	18	0	229	98	1	44	5e-09	58.5	Synechococcus phage S-PM2
CAM_READ_0306210533	YP_004508671.1	0	1	51.72	58	28	0	408	235	1	58	1e-11	65.9	Synechococcus phage S-CRM01
CAM_READ_0306218931	YP_195055.1	0	1	69.12	68	21	0	44	247	1	68	6e-27	104	Synechococcus phage S-PM2
CAM_READ_0306222847	YP_195083.1	0	1	46.85	111	52	1	6	338	115	218	3e-31	122	Synechococcus phage S-PM2
CAM_READ_0306222847	YP_195086.1	0	1	50	40	20	0	344	463	1	40	2e-06	50.8	Synechococcus phage S-PM2
CAM_READ_0306222847	AFB17859.1	0	1	51.11	45	22	0	344	478	1	45	1e-07	55.1	Synechococcus phage S-RIM8 A.HR3
CAM_READ_0306235147	YP_195055.1	0	1	69.57	69	21	0	220	14	1	69	4e-27	105	Synechococcus phage S-PM2
CAM_READ_0306238695	YP_195056.1	0	1	82.54	63	11	0	311	123	1	63	2e-27	108	Synechococcus phage S-PM2
CAM_READ_0306251573	YP_195083.1	0	1	45.9	122	59	3	365	6	84	200	3e-28	114	Synechococcus phage S-PM2
CAM_READ_0306253911	YP_195082.1	0	1	55	60	27	0	188	367	1	60	4e-10	62	Synechococcus phage S-PM2
CAM_READ_0306253911	YP_195043.1	0	1	84.48	58	9	0	339	512	1	58	2e-26	107	Synechococcus phage S-PM2
CAM_READ_0306256365	YP_195083.1	0	1	46.85	111	52	1	370	38	115	218	2e-31	120	Synechococcus phage S-PM2
CAM_READ_0306275033	YP_195055.1	0	1	77.55	49	11	0	304	450	1	49	3e-19	86.3	Synechococcus phage S-PM2
CAM_READ_0306277491	YP_195077.1	0	1	58.82	68	26	1	230	27	1	66	3e-13	70.9	Synechococcus phage S-PM2
CAM_READ_0306296179	YP_195074.1	0	1	60.71	84	32	1	245	496	1	83	3e-17	82	Synechococcus phage S-PM2
CAM_READ_0306301445	YP_195059.1	0	1	50	78	35	2	275	51	2	78	7e-08	55.8	Synechococcus phage S-PM2
CAM_READ_0306301913	YP_195058.1	0	1	59.09	44	18	0	142	11	1	44	6e-09	58.2	Synechococcus phage S-PM2
CAM_READ_0306301913	YP_004508671.1	0	1	51.72	58	28	0	321	148	1	58	9e-12	65.9	Synechococcus phage S-CRM01
CAM_READ_0306310117	YP_195077.1	0	1	59.62	52	19	1	3	158	17	66	7e-08	55.8	Synechococcus phage S-PM2
CAM_READ_0306322783	YP_195058.1	0	1	73.53	34	9	0	125	24	1	34	2e-09	58.2	Synechococcus phage S-PM2
CAM_READ_0306322783	YP_004508671.1	0	1	51.28	39	19	0	247	131	20	58	9e-06	48.1	Synechococcus phage S-CRM01
CAM_READ_0306328107	YP_195056.1	0	1	71.74	46	13	0	387	250	18	63	5e-14	72	Synechococcus phage S-PM2
CAM_READ_0306332315	YP_195082.1	0	1	58.33	48	20	0	315	458	1	48	9e-09	58.2	Synechococcus phage S-PM2
CAM_READ_0306332975	YP_195043.1	0	1	93.1	29	2	0	89	3	1	29	2e-09	61.6	Synechococcus phage S-PM2
CAM_READ_0306332975	YP_195082.1	0	1	54.24	59	27	0	237	61	2	60	8e-09	58.2	Synechococcus phage S-PM2
CAM_READ_0306335621	YP_195082.1	0	1	61.7	47	18	0	499	359	2	48	2e-09	60.1	Synechococcus phage S-PM2
CAM_READ_0306341801	YP_004324514.1	0	1	68.42	38	12	0	3	116	23	60	6e-10	62	Prochlorococcus phage Syn1
CAM_READ_0306341801	YP_007673078.1	0	1	49.09	55	26	1	3	161	22	76	6e-07	53.5	Synechococcus phage S-CAM1
CAM_READ_0306341801	YP_195083.1	0	1	45.91	159	53	3	109	507	7	158	2e-23	101	Synechococcus phage S-PM2
CAM_READ_0306348855	YP_195058.1	0	1	59.09	44	18	0	128	259	1	44	3e-09	58.2	Synechococcus phage S-PM2
CAM_READ_0306350563	YP_195082.1	0	1	62.79	43	16	0	119	247	1	43	4e-08	55.8	Synechococcus phage S-PM2
CAM_READ_0306352761	YP_195072.1	0	1	58.82	51	18	1	240	392	1	48	6e-09	57.8	Synechococcus phage S-PM2
CAM_READ_0306356707	YP_195083.1	0	1	45.13	113	55	1	162	500	110	215	5e-31	120	Synechococcus phage S-PM2
CAM_READ_0306362885	YP_195077.1	0	1	59.62	52	19	1	514	359	17	66	8e-08	55.8	Synechococcus phage S-PM2
CAM_READ_0306363003	YP_195083.1	0	1	44.83	116	57	1	21	368	110	218	2e-31	122	Synechococcus phage S-PM2
CAM_READ_0306374697	YP_195082.1	0	1	62.5	48	18	0	458	315	1	48	7e-10	61.2	Synechococcus phage S-PM2
CAM_READ_0306379483	YP_195055.1	0	1	69.57	69	21	0	160	366	1	69	2e-26	105	Synechococcus phage S-PM2
CAM_READ_0306379483	YP_007518241.1	0	1	54.17	48	22	0	369	512	1	48	9e-06	50.1	Synechococcus phage S-RIM8 A.HR1
CAM_READ_0306397017	YP_195082.1	0	1	60.98	41	16	0	37	159	2	42	3e-06	48.9	Synechococcus phage S-PM2
CAM_READ_0306423909	YP_195083.1	0	1	50.43	117	49	2	37	381	48	157	4e-19	89	Synechococcus phage S-PM2
CAM_READ_0306430559	YP_195060.1	0	1	73.68	57	15	0	308	138	3	59	9e-23	94.7	Synechococcus phage S-PM2
CAM_READ_0306432645	YP_195055.1	0	1	69.57	69	21	0	296	502	1	69	1e-26	105	Synechococcus phage S-PM2
CAM_READ_0306436887	YP_007518241.1	0	1	58.33	72	30	0	284	69	1	72	1e-18	85.5	Synechococcus phage S-RIM8 A.HR1
CAM_READ_0306436887	YP_195055.1	0	1	69.57	69	21	0	493	287	1	69	2e-26	105	Synechococcus phage S-PM2
CAM_READ_0306443385	YP_004508671.1	0	1	51.72	58	28	0	15	188	1	58	8e-12	66.6	Synechococcus phage S-CRM01
CAM_READ_0306443385	YP_195058.1	0	1	57.63	59	24	1	194	370	1	58	3e-12	67.8	Synechococcus phage S-PM2
CAM_READ_0306458767	YP_195055.1	0	1	69.57	69	21	0	154	360	1	69	1e-26	105	Synechococcus phage S-PM2
CAM_READ_0306462345	YP_195043.1	0	1	68.69	99	31	0	299	3	1	99	6e-41	144	Synechococcus phage S-PM2
CAM_READ_0306462345	YP_195082.1	0	1	54.24	59	27	0	447	271	2	60	8e-09	58.2	Synechococcus phage S-PM2
CAM_READ_0306462437	YP_195077.1	0	1	58.7	46	17	1	12	149	23	66	4e-06	50.8	Synechococcus phage S-PM2
CAM_READ_0306476515	YP_195082.1	0	1	54.24	59	27	0	194	18	2	60	6e-09	58.2	Synechococcus phage S-PM2
CAM_READ_0306484535	YP_195058.1	0	1	59.09	44	18	0	408	277	1	44	7e-09	58.5	Synechococcus phage S-PM2
CAM_READ_0306484619	YP_195055.1	0	1	69.57	69	21	0	261	55	1	69	9e-27	105	Synechococcus phage S-PM2
CAM_READ_0306490703	YP_195083.1	0	1	57.27	110	43	2	392	69	36	143	2e-20	94	Synechococcus phage S-PM2
CAM_READ_0306490809	YP_195083.1	0	1	54.42	147	58	2	440	6	48	187	5e-37	137	Synechococcus phage S-PM2
CAM_READ_0306506281	YP_195055.1	0	1	69.12	68	21	0	243	446	1	68	5e-26	104	Synechococcus phage S-PM2
CAM_READ_0306508141	YP_195055.1	0	1	71.43	56	16	0	245	412	1	56	2e-21	91.3	Synechococcus phage S-PM2
CAM_READ_0306513483	YP_195055.1	0	1	66.18	68	23	0	29	232	1	68	2e-25	102	Synechococcus phage S-PM2
CAM_READ_0306513483	YP_007674587.1	0	1	55.17	58	26	0	238	411	1	58	1e-13	71.2	Synechococcus phage S-SKS1
CAM_READ_0306515435	YP_195080.1	0	1	29.79	141	43	3	256	2	92	232	2e-06	54.7	Synechococcus phage S-PM2
CAM_READ_0306534051	YP_195083.1	0	1	44.22	147	56	2	374	12	7	153	2e-19	90.5	Synechococcus phage S-PM2
CAM_READ_0306547229	YP_195078.1	0	1	39.19	74	34	1	153	341	6	79	1e-07	55.5	Synechococcus phage S-PM2
CAM_READ_0306562917	YP_195082.1	0	1	64	50	18	0	279	130	1	50	3e-10	62.4	Synechococcus phage S-PM2
CAM_READ_0306591195	YP_195080.1	0	1	58.46	65	17	2	195	31	4	68	1e-10	66.6	Synechococcus phage S-PM2
CAM_READ_0306591195	YP_195077.1	0	1	59.09	66	25	1	409	212	2	65	6e-13	70.1	Synechococcus phage S-PM2
CAM_READ_0306600069	YP_004508671.1	0	1	51.72	58	28	0	128	301	1	58	1e-11	65.9	Synechococcus phage S-CRM01
CAM_READ_0306600069	YP_195058.1	0	1	50	58	29	0	307	480	1	58	2e-11	65.5	Synechococcus phage S-PM2
CAM_READ_0306604655	YP_195060.1	0	1	75	56	14	0	170	3	3	58	3e-22	94.4	Synechococcus phage S-PM2
CAM_READ_0306604655	YP_004508671.1	0	1	52	50	23	1	334	188	2	51	3e-07	53.9	Synechococcus phage S-CRM01
CAM_READ_0306607047	YP_195055.1	0	1	68.12	69	22	0	278	484	1	69	3e-26	104	Synechococcus phage S-PM2
CAM_READ_0306609757	YP_195063.1	0	1	67.12	73	22	1	41	259	1	71	1e-24	99.8	Synechococcus phage S-PM2
CAM_READ_0306611401	YP_195082.1	0	1	60.47	43	17	0	133	261	1	43	1e-07	55.1	Synechococcus phage S-PM2
CAM_READ_0306622121	YP_195080.1	0	1	38.93	149	33	5	426	13	15	116	1e-13	75.1	Synechococcus phage S-PM2
CAM_READ_0306639813	YP_195083.1	0	1	46.85	111	52	1	335	3	112	215	9e-32	120	Synechococcus phage S-PM2
CAM_READ_0306642931	YP_007674584.1	0	1	42.03	69	39	1	207	1	63	130	1e-08	58.9	Synechococcus phage S-SKS1
CAM_READ_0306642931	YP_195077.1	0	1	56.86	51	20	1	506	354	18	66	7e-07	53.1	Synechococcus phage S-PM2
CAM_READ_0306655423	YP_195074.1	0	1	60.98	82	31	1	247	2	1	81	1e-18	85.1	Synechococcus phage S-PM2
CAM_READ_0306660243	YP_007674584.1	0	1	33.33	111	66	3	326	3	22	127	1e-07	56.2	Synechococcus phage S-SKS1
CAM_READ_0306660243	YP_195077.1	0	1	58.93	56	21	1	513	346	13	66	1e-09	60.8	Synechococcus phage S-PM2
CAM_READ_0306661547	YP_195082.1	0	1	56.52	46	20	0	138	1	1	46	1e-08	57.8	Synechococcus phage S-PM2
CAM_READ_0306679069	YP_195058.1	0	1	59.09	44	18	0	224	93	1	44	6e-09	58.5	Synechococcus phage S-PM2
CAM_READ_0306679069	YP_004508671.1	0	1	51.72	58	28	0	403	230	1	58	1e-11	65.9	Synechococcus phage S-CRM01
CAM_READ_0306707935	YP_195058.1	0	1	59.09	44	18	0	169	38	1	44	7e-09	58.2	Synechococcus phage S-PM2
CAM_READ_0306707935	YP_004508671.1	0	1	52	50	24	0	324	175	9	58	2e-09	59.7	Synechococcus phage S-CRM01
CAM_READ_0306709343	YP_195058.1	0	1	59.09	44	18	0	431	300	1	44	5e-09	58.5	Synechococcus phage S-PM2
CAM_READ_0306731483	YP_195082.1	0	1	64	50	18	0	194	343	1	50	1e-10	62.4	Synechococcus phage S-PM2
CAM_READ_0306732609	YP_195082.1	0	1	56.86	51	22	0	406	254	1	51	6e-10	61.6	Synechococcus phage S-PM2
CAM_READ_0306737075	YP_007674587.1	0	1	58.82	68	28	0	284	81	4	71	5e-21	91.7	Synechococcus phage S-SKS1
CAM_READ_0306737075	YP_195055.1	0	1	66.18	68	23	0	497	294	2	69	2e-25	103	Synechococcus phage S-PM2
CAM_READ_0306757667	YP_195063.1	0	1	68.83	77	22	1	163	393	1	75	5e-27	107	Synechococcus phage S-PM2
CAM_READ_0306762393	YP_195082.1	0	1	56	50	22	0	1	150	2	51	4e-09	59.3	Synechococcus phage S-PM2
CAM_READ_0306765639	YP_195083.1	0	1	43.85	130	64	2	1	384	96	218	8e-34	128	Synechococcus phage S-PM2
CAM_READ_0306766597	YP_195082.1	0	1	61.36	44	17	0	134	3	2	45	6e-07	52.8	Synechococcus phage S-PM2
CAM_READ_0306768731	YP_195082.1	0	1	62.5	48	18	0	134	277	1	48	1e-10	62.4	Synechococcus phage S-PM2
CAM_READ_0306769787	YP_195055.1	0	1	67.21	61	20	0	2	184	9	69	6e-21	90.9	Synechococcus phage S-PM2
CAM_READ_0306769787	YP_007518241.1	0	1	58.33	72	30	0	187	402	1	72	8e-19	85.5	Synechococcus phage S-RIM8 A.HR1
CAM_READ_0306783105	YP_195082.1	0	1	65.96	47	16	0	271	411	1	47	9e-10	60.5	Synechococcus phage S-PM2
CAM_READ_0306784663	YP_195077.1	0	1	57.97	69	25	2	8	211	1	66	1e-14	74.7	Synechococcus phage S-PM2
CAM_READ_0306787623	YP_195077.1	0	1	57.58	66	26	1	501	304	3	66	2e-12	68.6	Synechococcus phage S-PM2
CAM_READ_0306792251	YP_195082.1	0	1	60.42	48	19	0	151	8	1	48	2e-09	59.7	Synechococcus phage S-PM2
CAM_READ_0306800813	YP_195055.1	0	1	65.22	69	24	0	215	9	1	69	2e-25	103	Synechococcus phage S-PM2
CAM_READ_0306801569	YP_195056.1	0	1	82.35	51	9	0	3	155	13	63	1e-20	87.4	Synechococcus phage S-PM2
CAM_READ_0306817583	YP_195083.1	0	1	44.83	116	57	1	24	371	110	218	2e-31	122	Synechococcus phage S-PM2
CAM_READ_0306819663	YP_195074.1	0	1	75	84	21	0	162	413	1	84	4e-22	94.7	Synechococcus phage S-PM2
CAM_READ_0306824605	YP_195077.1	0	1	42.65	68	37	1	386	183	1	66	1e-06	52	Synechococcus phage S-PM2
CAM_READ_0306833509	YP_195056.1	0	1	86.79	53	7	0	249	407	1	53	3e-23	97.1	Synechococcus phage S-PM2
CAM_READ_0306849833	YP_195082.1	0	1	62.75	51	19	0	336	184	1	51	6e-10	61.2	Synechococcus phage S-PM2
CAM_READ_0306850455	YP_195077.1	0	1	58.82	68	26	1	108	311	1	66	3e-14	72.8	Synechococcus phage S-PM2
CAM_READ_0306855391	YP_195055.1	0	1	69.57	69	21	0	280	486	1	69	1e-26	105	Synechococcus phage S-PM2
CAM_READ_0306877319	YP_195083.1	0	1	54.23	142	56	2	14	433	48	182	7e-35	130	Synechococcus phage S-PM2
CAM_READ_0306902889	YP_007518241.1	0	1	57.58	66	28	0	200	3	1	66	3e-16	78.2	Synechococcus phage S-RIM8 A.HR1
CAM_READ_0306902889	YP_195055.1	0	1	67.16	67	22	0	404	204	3	69	1e-25	102	Synechococcus phage S-PM2
CAM_READ_0306914635	YP_195043.1	0	1	84.48	58	9	0	196	23	1	58	1e-26	107	Synechococcus phage S-PM2
CAM_READ_0306914635	YP_195082.1	0	1	54.24	59	27	0	344	168	2	60	6e-09	58.2	Synechococcus phage S-PM2
CAM_READ_0306914827	YP_195074.1	0	1	74.32	74	19	0	226	5	1	74	2e-15	77.4	Synechococcus phage S-PM2
CAM_READ_0306929679	YP_195083.1	0	1	54.19	155	62	2	11	469	52	199	1e-40	146	Synechococcus phage S-PM2
CAM_READ_0306931701	YP_195055.1	0	1	71.93	57	16	0	223	393	13	69	1e-20	89.4	Synechococcus phage S-PM2
CAM_READ_0306932965	YP_195082.1	0	1	62.5	48	18	0	195	52	1	48	7e-09	58.5	Synechococcus phage S-PM2
CAM_READ_0306943177	YP_195072.1	0	1	81.25	32	6	0	349	444	1	32	3e-10	62	Synechococcus phage S-PM2
CAM_READ_0306952465	YP_195058.1	0	1	73.53	34	9	0	340	239	1	34	5e-09	58.5	Synechococcus phage S-PM2
CAM_READ_0306954459	YP_195080.1	0	1	30.28	142	43	3	259	2	92	233	6e-07	56.2	Synechococcus phage S-PM2
CAM_READ_0306961259	YP_195082.1	0	1	53.57	56	26	0	1	168	5	60	2e-07	54.3	Synechococcus phage S-PM2
CAM_READ_0306961259	YP_195043.1	0	1	86.21	58	8	0	140	313	1	58	2e-27	108	Synechococcus phage S-PM2
CAM_READ_0306980683	YP_195072.1	0	1	64.86	37	13	0	116	226	20	56	2e-07	53.9	Synechococcus phage S-PM2
CAM_READ_0306980683	YP_195066.1	0	1	67.35	49	16	0	222	368	1	49	7e-13	68.9	Synechococcus phage S-PM2
CAM_READ_0306981099	YP_004508671.1	0	1	51.72	58	28	0	30	203	1	58	5e-12	67	Synechococcus phage S-CRM01
CAM_READ_0306981099	YP_195058.1	0	1	59.09	44	18	0	209	340	1	44	5e-09	58.9	Synechococcus phage S-PM2
CAM_READ_0306985235	YP_195082.1	0	1	55.77	52	23	0	4	159	9	60	1e-07	54.7	Synechococcus phage S-PM2
CAM_READ_0306985235	YP_007001749.1	0	1	49.15	59	25	1	131	307	23	76	2e-06	52.8	Synechococcus phage S-MbCM6
CAM_READ_0306985235	YP_195043.1	0	1	68.6	86	27	0	131	388	1	86	3e-33	124	Synechococcus phage S-PM2
CAM_READ_0307010113	YP_195055.1	0	1	77.55	49	11	0	147	1	1	49	1e-19	86.7	Synechococcus phage S-PM2
CAM_READ_0307015681	YP_195082.1	0	1	60	50	20	0	341	192	1	50	6e-11	64.3	Synechococcus phage S-PM2
CAM_READ_0307018353	YP_195077.1	0	1	59.02	61	23	1	103	285	1	59	3e-12	66.2	Synechococcus phage S-PM2
CAM_READ_0307030869	YP_195074.1	0	1	55.56	72	31	1	217	2	3	73	1e-10	63.5	Synechococcus phage S-PM2
CAM_READ_0307031617	YP_195055.1	0	1	70.91	55	16	0	167	3	1	55	8e-21	89.4	Synechococcus phage S-PM2
CAM_READ_0307040055	YP_195077.1	0	1	59.09	66	25	1	202	5	1	64	4e-13	70.5	Synechococcus phage S-PM2
CAM_READ_0307060617	YP_195082.1	0	1	67.44	43	14	0	1	129	6	48	1e-09	60.5	Synechococcus phage S-PM2
CAM_READ_0307061235	YP_195058.1	0	1	56	50	22	0	295	146	9	58	5e-09	57.8	Synechococcus phage S-PM2
CAM_READ_0307070813	YP_195082.1	0	1	55.81	43	19	0	247	375	1	43	7e-06	49.7	Synechococcus phage S-PM2
CAM_READ_0307071625	YP_195082.1	0	1	56.25	48	21	0	120	263	1	48	4e-08	55.8	Synechococcus phage S-PM2
CAM_READ_0307076099	YP_195077.1	0	1	57.35	68	27	1	99	302	1	66	1e-13	70.9	Synechococcus phage S-PM2
CAM_READ_0307087481	YP_717743.1	0	1	50	78	36	1	227	3	3	80	5e-15	76.3	Synechococcus phage syn9
CAM_READ_0307087481	YP_195082.1	0	1	62.75	51	19	0	372	220	1	51	4e-10	62	Synechococcus phage S-PM2
CAM_READ_0307088203	YP_195082.1	0	1	58	50	21	0	46	195	1	50	8e-11	62	Synechococcus phage S-PM2
CAM_READ_0307106753	YP_195082.1	0	1	54.35	46	21	0	96	233	3	48	1e-06	52	Synechococcus phage S-PM2
CAM_READ_0307118565	YP_195082.1	0	1	60	40	16	0	9	128	8	47	1e-06	49.3	Synechococcus phage S-PM2
CAM_READ_0307123321	YP_195082.1	0	1	65.79	38	13	0	116	3	1	38	2e-06	50.8	Synechococcus phage S-PM2
CAM_READ_0307124645	YP_004324514.1	0	1	69.7	33	10	0	1	99	28	60	2e-07	54.7	Prochlorococcus phage Syn1
CAM_READ_0307124645	YP_195083.1	0	1	49.26	136	43	2	92	421	7	142	1e-20	94.4	Synechococcus phage S-PM2
CAM_READ_0307139147	YP_195082.1	0	1	58.14	43	18	0	130	2	1	43	1e-06	52	Synechococcus phage S-PM2
CAM_READ_0307142849	YP_004508671.1	0	1	51.72	58	28	0	111	284	1	58	9e-12	65.9	Synechococcus phage S-CRM01
CAM_READ_0307142849	YP_195058.1	0	1	60.87	46	18	0	290	427	1	46	3e-09	58.9	Synechococcus phage S-PM2
CAM_READ_0307161105	YP_195082.1	0	1	60.98	41	16	0	391	269	8	48	2e-06	51.2	Synechococcus phage S-PM2
CAM_READ_0307164607	YP_195082.1	0	1	62.5	48	18	0	100	243	1	48	3e-10	61.2	Synechococcus phage S-PM2
CAM_READ_0307177979	YP_195083.1	0	1	44.83	116	57	1	20	367	110	218	2e-31	122	Synechococcus phage S-PM2
CAM_READ_0307179125	YP_195072.1	0	1	72.92	48	12	1	57	200	1	47	1e-15	75.9	Synechococcus phage S-PM2
CAM_READ_0307183163	YP_195058.1	0	1	73.53	34	9	0	294	193	1	34	6e-09	58.5	Synechococcus phage S-PM2
CAM_READ_0307183163	YP_004508671.1	0	1	51.79	56	27	0	461	294	5	60	2e-10	62.4	Synechococcus phage S-CRM01
CAM_READ_0307238295	YP_195055.1	0	1	68.75	64	20	0	192	1	1	64	8e-25	99.4	Synechococcus phage S-PM2
CAM_READ_0307244323	YP_195058.1	0	1	59.09	44	18	0	156	25	1	44	1e-08	57.8	Synechococcus phage S-PM2
CAM_READ_0307244323	YP_004508671.1	0	1	49.02	51	26	0	334	182	1	51	4e-08	56.2	Synechococcus phage S-CRM01
CAM_READ_0307247303	YP_195059.1	0	1	48.72	78	36	2	237	13	2	78	4e-14	71.6	Synechococcus phage S-PM2
CAM_READ_0307258437	YP_195059.1	0	1	48.72	78	36	2	67	291	2	78	2e-13	71.6	Synechococcus phage S-PM2
CAM_READ_0307258815	YP_195082.1	0	1	66.67	39	13	0	360	244	1	39	9e-07	52.8	Synechococcus phage S-PM2
CAM_READ_0307286553	YP_195082.1	0	1	55	60	27	0	60	239	1	60	2e-10	62	Synechococcus phage S-PM2
CAM_READ_0307286553	YP_195043.1	0	1	83.93	56	9	0	211	378	1	56	2e-25	103	Synechococcus phage S-PM2
CAM_READ_0307337351	YP_195083.1	0	1	55	140	54	2	2	415	62	194	7e-36	133	Synechococcus phage S-PM2
CAM_READ_0307362177	YP_195055.1	0	1	68.12	69	22	0	329	123	1	69	2e-26	104	Synechococcus phage S-PM2
CAM_READ_0307407975	YP_195082.1	0	1	56.86	51	22	0	207	55	1	51	3e-10	61.6	Synechococcus phage S-PM2
CAM_READ_0307418249	YP_195083.1	0	1	55.81	129	48	2	381	1	53	174	2e-29	116	Synechococcus phage S-PM2
CAM_READ_0307441541	YP_004508671.1	0	1	51.72	58	28	0	161	334	1	58	1e-11	65.9	Synechococcus phage S-CRM01
CAM_READ_0307441541	YP_195058.1	0	1	71.88	32	9	0	340	435	1	32	5e-07	52.8	Synechococcus phage S-PM2
CAM_READ_0307462185	YP_195082.1	0	1	62.75	51	19	0	207	359	1	51	3e-10	62	Synechococcus phage S-PM2
CAM_READ_0307534245	YP_195077.1	0	1	58.82	68	26	1	393	190	1	66	4e-14	72.8	Synechococcus phage S-PM2
CAM_READ_0307538503	YP_195043.1	0	1	84.62	52	8	0	157	2	1	52	2e-22	96.3	Synechococcus phage S-PM2
CAM_READ_0307538503	YP_195082.1	0	1	55	60	27	0	308	129	1	60	3e-10	62	Synechococcus phage S-PM2
CAM_READ_0307539719	YP_195043.1	0	1	89.66	29	3	0	89	3	1	29	2e-09	59.7	Synechococcus phage S-PM2
CAM_READ_0307539719	YP_195082.1	0	1	54	50	23	0	210	61	11	60	1e-07	53.9	Synechococcus phage S-PM2
CAM_READ_0307543453	YP_195083.1	0	1	55.38	130	49	2	385	2	52	174	2e-30	119	Synechococcus phage S-PM2
CAM_READ_0307544125	YP_004508671.1	0	1	52	50	23	1	19	165	2	51	2e-07	53.9	Synechococcus phage S-CRM01
CAM_READ_0307544125	YP_195060.1	0	1	75	56	14	0	183	350	3	58	6e-23	94.4	Synechococcus phage S-PM2
CAM_READ_0307560185	YP_195072.1	0	1	61.02	59	20	1	124	300	1	56	3e-13	68.9	Synechococcus phage S-PM2
CAM_READ_0307562201	YP_195058.1	0	1	59.09	44	18	0	360	229	1	44	6e-09	58.5	Synechococcus phage S-PM2
CAM_READ_0307566635	YP_195055.1	0	1	72.22	54	15	0	162	1	1	54	1e-20	90.1	Synechococcus phage S-PM2
CAM_READ_0307581817	YP_195082.1	0	1	67.65	34	11	0	469	368	15	48	5e-06	50.4	Synechococcus phage S-PM2
CAM_READ_0307609265	YP_195055.1	0	1	68.33	60	19	0	301	480	1	60	1e-21	93.2	Synechococcus phage S-PM2
CAM_READ_0307621321	YP_195084.1	0	1	39.76	83	50	0	390	142	1	83	2e-14	73.9	Synechococcus phage S-PM2
CAM_READ_0307633063	YP_195082.1	0	1	70.59	34	10	0	9	110	15	48	1e-05	49.3	Synechococcus phage S-PM2
CAM_READ_0307633063	YP_195043.1	0	1	50	74	36	1	118	339	1	73	3e-23	78.6	Synechococcus phage S-PM2
CAM_READ_0307633063	AFK66359.1	0	1	51.52	33	16	0	342	440	75	107	8e-13	43.1	Synechococcus phage S-CBM2
CAM_READ_0307633813	YP_195083.1	0	1	48.57	140	63	2	2	415	86	218	1e-41	148	Synechococcus phage S-PM2
CAM_READ_0307639307	YP_195077.1	0	1	58.82	68	26	1	62	265	1	66	6e-14	72.8	Synechococcus phage S-PM2
CAM_READ_0307639873	YP_195082.1	0	1	65.79	38	13	0	244	357	10	47	3e-06	50.4	Synechococcus phage S-PM2
CAM_READ_0307642621	YP_195055.1	0	1	69.57	69	21	0	91	297	1	69	1e-27	107	Synechococcus phage S-PM2
CAM_READ_0307692559	YP_195077.1	0	1	57.14	56	22	1	169	2	1	54	1e-08	58.2	Synechococcus phage S-PM2
CAM_READ_0307722637	YP_195082.1	0	1	62.5	48	18	0	155	12	1	48	5e-10	61.2	Synechococcus phage S-PM2
CAM_READ_0307729105	YP_195082.1	0	1	62.5	48	18	0	364	221	1	48	5e-10	61.2	Synechococcus phage S-PM2
CAM_READ_0307729903	YP_195082.1	0	1	60.71	56	22	0	207	374	1	56	9e-11	63.2	Synechococcus phage S-PM2
CAM_READ_0307741523	YP_195082.1	0	1	64.58	48	17	0	317	460	1	48	1e-09	60.5	Synechococcus phage S-PM2
CAM_READ_0307753015	YP_195055.1	0	1	69.57	69	21	0	91	297	1	69	1e-27	107	Synechococcus phage S-PM2
CAM_READ_0307771827	YP_195055.1	0	1	66.67	63	21	0	243	431	1	63	4e-22	93.6	Synechococcus phage S-PM2
CAM_READ_0307780799	YP_195082.1	0	1	70.59	34	10	0	9	110	15	48	1e-05	49.3	Synechococcus phage S-PM2
CAM_READ_0307780799	YP_195043.1	0	1	50	74	36	1	118	339	1	73	8e-22	78.2	Synechococcus phage S-PM2
CAM_READ_0307780957	YP_195077.1	0	1	55.07	69	29	1	411	205	5	71	1e-12	68.9	Synechococcus phage S-PM2
CAM_READ_0307785677	YP_195058.1	0	1	59.09	44	18	0	64	195	1	44	5e-09	58.9	Synechococcus phage S-PM2
CAM_READ_0307788649	YP_195082.1	0	1	70.59	34	10	0	9	110	15	48	1e-05	49.3	Synechococcus phage S-PM2
CAM_READ_0307788649	YP_195043.1	0	1	56.36	110	47	1	118	447	1	109	3e-36	132	Synechococcus phage S-PM2
CAM_READ_0307788969	YP_195082.1	0	1	65.79	38	13	0	116	3	1	38	5e-06	49.7	Synechococcus phage S-PM2
CAM_READ_0307796765	YP_195077.1	0	1	58.82	68	26	1	273	70	1	66	5e-14	72.8	Synechococcus phage S-PM2
CAM_READ_0307837615	YP_195077.1	0	1	58.82	68	26	1	208	5	1	66	1e-13	72	Synechococcus phage S-PM2
CAM_READ_0307841301	YP_195082.1	0	1	63.27	49	18	0	217	363	2	50	2e-09	59.7	Synechococcus phage S-PM2
CAM_READ_0307846961	YP_195059.1	0	1	51.02	49	21	1	204	341	2	50	4e-06	50.8	Synechococcus phage S-PM2
CAM_READ_0307847055	YP_195082.1	0	1	58.14	43	18	0	356	484	1	43	1e-06	52	Synechococcus phage S-PM2
CAM_READ_0307849765	YP_195077.1	0	1	61.29	62	22	1	493	308	7	66	5e-12	67.4	Synechococcus phage S-PM2
CAM_READ_0307852769	YP_195058.1	0	1	73.53	34	9	0	17	118	1	34	6e-09	58.5	Synechococcus phage S-PM2
CAM_READ_0307891777	YP_195077.1	0	1	58.33	60	23	1	181	2	1	58	2e-10	62.8	Synechococcus phage S-PM2
CAM_READ_0307891777	AFK66356.1	0	1	42.31	52	30	0	387	232	7	58	5e-08	56.2	Synechococcus phage S-CBM2
CAM_READ_0307891777	AFB17859.1	0	1	47.5	40	21	0	387	268	7	46	4e-06	50.8	Synechococcus phage S-RIM8 A.HR3
CAM_READ_0307914003	YP_195055.1	0	1	69.81	53	16	0	260	418	1	53	3e-19	85.9	Synechococcus phage S-PM2
CAM_READ_0307936753	YP_195059.1	0	1	47.46	59	27	2	168	1	2	59	4e-07	53.5	Synechococcus phage S-PM2
CAM_READ_0307951195	YP_195077.1	0	1	59.32	59	22	1	179	3	1	57	2e-11	63.9	Synechococcus phage S-PM2
CAM_READ_0307987727	YP_195077.1	0	1	51.85	54	24	1	268	107	20	71	5e-06	49.7	Synechococcus phage S-PM2
CAM_READ_0308045611	YP_195083.1	0	1	45.93	135	47	2	6	332	7	141	7e-19	88.6	Synechococcus phage S-PM2
CAM_READ_0308046211	YP_195058.1	0	1	59.09	44	18	0	52	183	1	44	4e-09	58.9	Synechococcus phage S-PM2
CAM_READ_0308061089	YP_195043.1	0	1	84.48	58	9	0	195	22	1	58	5e-27	107	Synechococcus phage S-PM2
CAM_READ_0308061089	YP_195082.1	0	1	60.42	48	19	0	345	202	1	48	5e-09	58.2	Synechococcus phage S-PM2
CAM_READ_0308066041	YP_195082.1	0	1	62.5	48	18	0	211	68	1	48	2e-10	62.4	Synechococcus phage S-PM2
CAM_READ_0308087925	YP_195082.1	0	1	65.22	46	16	0	202	339	2	47	5e-09	58.5	Synechococcus phage S-PM2
CAM_READ_0308131857	YP_195083.1	0	1	44.96	129	63	3	488	108	96	218	1e-31	123	Synechococcus phage S-PM2
CAM_READ_0308171723	YP_195082.1	0	1	64.86	37	13	0	50	160	1	37	3e-06	49.3	Synechococcus phage S-PM2
CAM_READ_0308176863	YP_195082.1	0	1	60.42	48	19	0	49	192	1	48	5e-09	57.8	Synechococcus phage S-PM2
CAM_READ_0308176863	AFK66359.1	0	1	71.43	28	8	0	199	282	1	28	3e-09	50.4	Synechococcus phage S-CBM2
CAM_READ_0308190295	YP_195082.1	0	1	62.5	48	18	0	350	207	1	48	2e-10	62.4	Synechococcus phage S-PM2
CAM_READ_0308192169	YP_195082.1	0	1	64.58	48	17	0	111	254	1	48	8e-10	60.5	Synechococcus phage S-PM2
CAM_READ_0308193067	YP_004508671.1	0	1	45.76	59	29	1	6	173	5	63	5e-08	55.1	Synechococcus phage S-CRM01
CAM_READ_0308193067	YP_195058.1	0	1	71.88	32	9	0	172	267	1	32	3e-07	52.8	Synechococcus phage S-PM2
CAM_READ_0308221423	YP_195082.1	0	1	60.42	48	19	0	227	370	1	48	7e-09	58.2	Synechococcus phage S-PM2
CAM_READ_0308224865	YP_195082.1	0	1	62.5	48	18	0	427	284	1	48	2e-10	62.4	Synechococcus phage S-PM2
CAM_READ_0308275443	YP_195082.1	0	1	62.5	48	18	0	55	198	1	48	2e-10	62.4	Synechococcus phage S-PM2
CAM_READ_0308283761	YP_195055.1	0	1	69.49	59	18	0	16	192	1	59	6e-23	92.4	Synechococcus phage S-PM2
CAM_READ_0308306181	YP_195082.1	0	1	62.5	48	18	0	155	12	1	48	7e-10	61.2	Synechococcus phage S-PM2
CAM_READ_0308325829	YP_195058.1	0	1	59.09	44	18	0	254	123	1	44	3e-09	58.9	Synechococcus phage S-PM2
CAM_READ_0308329491	YP_195059.1	0	1	46.55	58	27	2	135	299	2	58	1e-06	51.6	Synechococcus phage S-PM2
CAM_READ_0308375301	YP_195072.1	0	1	75.56	45	11	0	336	202	3	47	1e-16	77.8	Synechococcus phage S-PM2
CAM_READ_0308403429	YP_195055.1	0	1	65	60	21	0	175	354	1	60	1e-20	88.6	Synechococcus phage S-PM2
CAM_READ_0308432327	YP_195082.1	0	1	62.75	51	18	1	60	212	4	53	2e-10	62.4	Synechococcus phage S-PM2
CAM_READ_0308453783	YP_195055.1	0	1	69.57	69	21	0	233	27	1	69	3e-27	106	Synechococcus phage S-PM2
CAM_READ_0308461979	YP_195077.1	0	1	58.7	46	17	1	244	107	23	66	3e-07	49.3	Synechococcus phage S-PM2
CAM_READ_0308487333	YP_195061.1	0	1	68	50	15	1	260	111	36	84	2e-13	69.3	Synechococcus phage S-PM2
CAM_READ_0308503523	YP_195058.1	0	1	73.53	34	9	0	245	144	1	34	2e-09	58.5	Synechococcus phage S-PM2
CAM_READ_0308509871	YP_195084.1	0	1	37.66	77	48	0	388	158	7	83	4e-12	67.8	Synechococcus phage S-PM2
CAM_READ_0308524787	YP_007674587.1	0	1	55.93	59	26	0	177	1	1	59	7e-15	74.3	Synechococcus phage S-SKS1
CAM_READ_0308524787	YP_195055.1	0	1	69.12	68	21	0	386	183	1	68	3e-26	103	Synechococcus phage S-PM2
CAM_READ_0308530679	YP_195082.1	0	1	56.25	48	21	0	213	356	1	48	9e-09	57.8	Synechococcus phage S-PM2
CAM_READ_0308546713	YP_195055.1	0	1	67.16	67	22	0	146	346	1	67	9e-25	100	Synechococcus phage S-PM2
CAM_READ_0308546769	YP_195084.1	0	1	36.25	80	51	0	393	154	5	84	2e-12	68.2	Synechococcus phage S-PM2
CAM_READ_0308548793	YP_195082.1	0	1	61.36	44	17	0	193	62	1	44	1e-07	53.9	Synechococcus phage S-PM2
CAM_READ_0308568761	YP_195082.1	0	1	65.91	44	15	0	60	191	1	44	6e-09	57	Synechococcus phage S-PM2
CAM_READ_0308571825	YP_195074.1	0	1	55.06	89	34	3	396	136	1	85	1e-13	72.4	Synechococcus phage S-PM2
CAM_READ_0308587251	YP_195055.1	0	1	68.12	69	22	0	246	40	1	69	4e-26	104	Synechococcus phage S-PM2
CAM_READ_0308595175	YP_717743.1	0	1	88.68	53	6	0	3	161	35	87	4e-13	70.9	Synechococcus phage syn9
CAM_READ_0308595175	YP_195077.1	0	1	60.29	68	25	1	176	379	1	66	1e-14	74.3	Synechococcus phage S-PM2
CAM_READ_0308614971	YP_195080.1	0	1	35.8	176	79	4	2	427	91	266	6e-19	90.1	Synechococcus phage S-PM2
CAM_READ_0308635197	YP_195082.1	0	1	62.5	48	18	0	204	61	1	48	3e-10	62.4	Synechococcus phage S-PM2
CAM_READ_0308642235	YP_195083.1	0	1	33.58	134	79	3	484	89	93	218	3e-17	84.7	Synechococcus phage S-PM2
CAM_READ_0308657665	YP_195077.1	0	1	60.29	68	25	1	323	120	1	66	2e-14	74.3	Synechococcus phage S-PM2
CAM_READ_0308657665	YP_717743.1	0	1	85	60	9	0	517	338	28	87	9e-16	78.6	Synechococcus phage syn9
CAM_READ_0308667231	YP_195074.1	0	1	68.09	47	15	0	111	251	1	47	7e-15	74.3	Synechococcus phage S-PM2
CAM_READ_0308673283	YP_195082.1	0	1	63.83	47	17	0	3	143	2	48	5e-09	58.5	Synechococcus phage S-PM2
CAM_READ_0308677223	YP_195078.1	0	1	67.74	31	10	0	266	174	42	72	5e-06	50.1	Synechococcus phage S-PM2
CAM_READ_0308701943	YP_195061.1	0	1	51.47	68	28	1	25	228	5	67	5e-16	72	Synechococcus phage S-PM2
CAM_READ_0308704761	YP_195060.1	0	1	70.73	41	12	0	127	5	3	43	3e-11	65.1	Synechococcus phage S-PM2
CAM_READ_0308704761	YP_004508671.1	0	1	52	50	23	1	291	145	2	51	2e-07	53.9	Synechococcus phage S-CRM01
CAM_READ_0308704881	YP_195055.1	0	1	72.73	55	15	0	122	286	1	55	7e-22	91.7	Synechococcus phage S-PM2
CAM_READ_0308735333	YP_195072.1	0	1	75.56	45	11	0	307	173	3	47	4e-16	77.8	Synechococcus phage S-PM2
CAM_READ_0308744477	YP_195060.1	0	1	67.92	53	16	1	233	75	3	54	2e-15	75.9	Synechococcus phage S-PM2
CAM_READ_0308744477	YP_004508671.1	0	1	51.92	52	24	1	391	239	4	55	2e-06	51.6	Synechococcus phage S-CRM01
CAM_READ_0308771289	YP_195084.1	0	1	40.26	77	46	0	236	6	1	77	1e-13	70.9	Synechococcus phage S-PM2
CAM_READ_0308778033	YP_195082.1	0	1	58.33	48	14	1	4	147	15	56	3e-07	52.4	Synechococcus phage S-PM2
CAM_READ_0308780749	YP_195079.1	0	1	36.56	93	50	3	4	258	47	138	5e-07	52.8	Synechococcus phage S-PM2
CAM_READ_0308781681	YP_195080.1	0	1	31.97	147	44	3	137	409	92	238	7e-10	63.5	Synechococcus phage S-PM2
CAM_READ_0308781945	YP_195055.1	0	1	65	60	21	0	246	425	1	60	3e-20	88.6	Synechococcus phage S-PM2
CAM_READ_0308811659	YP_195082.1	0	1	58.33	48	20	0	311	168	1	48	7e-09	57.8	Synechococcus phage S-PM2
CAM_READ_0308822957	YP_195083.1	0	1	46.34	164	80	4	488	3	53	210	1e-38	141	Synechococcus phage S-PM2
CAM_READ_0308862689	YP_195055.1	0	1	68.12	69	22	0	248	42	1	69	5e-27	104	Synechococcus phage S-PM2
CAM_READ_0308871943	YP_195082.1	0	1	65.96	47	16	0	219	79	1	47	5e-10	60.5	Synechococcus phage S-PM2
CAM_READ_0308873721	YP_195084.1	0	1	35.59	59	38	0	237	61	26	84	3e-07	52	Synechococcus phage S-PM2
CAM_READ_0308874115	YP_195055.1	0	1	66.67	69	23	0	173	379	1	69	8e-25	101	Synechococcus phage S-PM2
CAM_READ_0308904935	YP_195082.1	0	1	58.7	46	19	0	3	140	3	48	2e-07	54.3	Synechococcus phage S-PM2
CAM_READ_0308904935	YP_195043.1	0	1	84	25	4	0	149	223	1	25	9e-26	49.7	Synechococcus phage S-PM2
CAM_READ_0308913203	YP_195074.1	0	1	62.79	86	31	1	265	8	1	85	4e-22	94	Synechococcus phage S-PM2
CAM_READ_0308913311	YP_195082.1	0	1	59.52	42	17	0	304	429	1	42	2e-06	51.6	Synechococcus phage S-PM2
CAM_READ_0308914675	YP_195083.1	0	1	51.95	154	65	2	10	465	52	198	2e-35	132	Synechococcus phage S-PM2
CAM_READ_0308924393	YP_195074.1	0	1	66	50	17	0	316	167	1	50	2e-15	75.5	Synechococcus phage S-PM2
CAM_READ_0308937897	YP_195059.1	0	1	47.3	74	35	2	50	262	6	78	2e-11	64.3	Synechococcus phage S-PM2
CAM_READ_0308959477	YP_195083.1	0	1	46.09	115	55	1	345	1	110	217	1e-31	122	Synechococcus phage S-PM2
CAM_READ_0308981749	YP_195077.1	0	1	45.31	64	33	1	212	21	5	66	2e-06	51.2	Synechococcus phage S-PM2
CAM_READ_0308997655	YP_195055.1	0	1	66.15	65	22	0	265	459	1	65	4e-23	96.3	Synechococcus phage S-PM2
CAM_READ_0309000763	YP_195083.1	0	1	46.15	143	68	2	12	434	83	218	2e-36	135	Synechococcus phage S-PM2
CAM_READ_0309043013	YP_195082.1	0	1	59.57	47	19	0	315	175	5	51	3e-07	53.5	Synechococcus phage S-PM2
CAM_READ_0309043715	YP_195055.1	0	1	68.12	69	22	0	138	344	1	69	2e-26	104	Synechococcus phage S-PM2
CAM_READ_0309043787	YP_195055.1	0	1	66.67	69	23	0	217	11	1	69	3e-25	101	Synechococcus phage S-PM2
CAM_READ_0309096561	YP_195077.1	0	1	53.03	66	28	2	324	127	4	66	6e-08	55.1	Synechococcus phage S-PM2
CAM_READ_0309098331	YP_195082.1	0	1	53.23	62	19	2	68	241	1	56	8e-08	55.1	Synechococcus phage S-PM2
CAM_READ_0309123485	YP_195082.1	0	1	57.41	54	23	0	69	230	1	54	3e-10	60.8	Synechococcus phage S-PM2
CAM_READ_0309123485	YP_195043.1	0	1	92	25	2	0	222	296	1	25	1e-07	55.1	Synechococcus phage S-PM2
CAM_READ_0309136503	YP_195077.1	0	1	59.38	64	24	1	271	80	5	66	3e-13	69.3	Synechococcus phage S-PM2
CAM_READ_0309140891	YP_195055.1	0	1	65.22	69	24	0	193	399	1	69	8e-25	100	Synechococcus phage S-PM2
CAM_READ_0309151037	YP_195077.1	0	1	60.34	58	21	1	174	1	1	56	8e-11	63.5	Synechococcus phage S-PM2
CAM_READ_0309152985	YP_195055.1	0	1	68.12	69	22	0	29	235	1	69	2e-26	104	Synechococcus phage S-PM2
CAM_READ_0309167307	YP_195083.1	0	1	55.65	124	46	2	366	1	58	174	1e-28	114	Synechococcus phage S-PM2
CAM_READ_0309188219	YP_195078.1	0	1	67.74	31	10	0	66	158	42	72	3e-06	50.4	Synechococcus phage S-PM2
CAM_READ_0309190187	YP_195058.1	0	1	73.53	34	9	0	264	163	1	34	2e-09	58.5	Synechococcus phage S-PM2
CAM_READ_0309223639	YP_195080.1	0	1	28.24	170	69	2	30	380	92	261	1e-08	60.8	Synechococcus phage S-PM2
CAM_READ_0309273373	YP_195077.1	0	1	59.26	54	20	1	257	96	15	66	3e-09	57.8	Synechococcus phage S-PM2
CAM_READ_0309281591	YP_195082.1	0	1	72.73	33	9	0	285	187	15	47	5e-06	49.7	Synechococcus phage S-PM2
CAM_READ_0309284169	YP_195058.1	0	1	73.53	34	9	0	336	235	1	34	4e-09	58.2	Synechococcus phage S-PM2
CAM_READ_0309421869	YP_195077.1	0	1	50.7	71	32	2	254	42	4	71	9e-10	59.7	Synechococcus phage S-PM2
CAM_READ_0309427457	YP_195056.1	0	1	65.71	35	12	0	1	105	29	63	3e-06	50.1	Synechococcus phage S-PM2
CAM_READ_0309434015	YP_195077.1	0	1	56.6	53	21	1	160	2	1	51	1e-07	53.9	Synechococcus phage S-PM2
CAM_READ_0309434015	YP_717743.1	0	1	88.24	51	6	0	327	175	37	87	6e-10	60.8	Synechococcus phage syn9
CAM_READ_0309438267	YP_195055.1	0	1	66.67	63	21	0	1	189	7	69	2e-22	94	Synechococcus phage S-PM2
CAM_READ_0309458617	YP_195084.1	0	1	37.8	82	51	0	1	246	3	84	1e-13	71.2	Synechococcus phage S-PM2
CAM_READ_0309480613	YP_195082.1	0	1	56.86	51	22	0	162	10	1	51	4e-09	56.6	Synechococcus phage S-PM2
CAM_READ_0309560611	YP_195072.1	0	1	72.92	48	12	1	51	194	1	47	4e-15	75.9	Synechococcus phage S-PM2
CAM_READ_0309560611	YP_004508568.1	0	1	41.18	85	32	4	232	435	1	84	1e-06	52.8	Synechococcus phage S-CRM01
CAM_READ_0309563643	YP_195058.1	0	1	59.09	44	18	0	427	296	1	44	8e-09	58.2	Synechococcus phage S-PM2
CAM_READ_0309569437	YP_195060.1	0	1	74.14	58	15	0	95	268	3	60	8e-23	95.9	Synechococcus phage S-PM2
CAM_READ_0309575165	YP_195058.1	0	1	75.76	33	8	0	258	356	2	34	2e-08	57	Synechococcus phage S-PM2
CAM_READ_0309583297	YP_195082.1	0	1	53.23	62	19	2	455	282	1	56	8e-08	55.5	Synechococcus phage S-PM2
CAM_READ_0309586457	YP_195077.1	0	1	60.29	68	25	1	424	221	1	66	1e-14	74.3	Synechococcus phage S-PM2
CAM_READ_0309597035	YP_195055.1	0	1	68.97	58	18	0	203	376	1	58	3e-21	92.4	Synechococcus phage S-PM2
CAM_READ_0309616825	YP_195082.1	0	1	62.75	51	19	0	55	207	1	51	5e-10	62	Synechococcus phage S-PM2
CAM_READ_0309631707	YP_195059.1	0	1	43.94	66	33	2	3	191	14	78	5e-07	53.5	Synechococcus phage S-PM2
CAM_READ_0309635809	YP_195056.1	0	1	72.09	43	11	1	408	283	18	60	6e-10	61.2	Synechococcus phage S-PM2
CAM_READ_0309642823	YP_195079.1	0	1	38.05	113	61	3	18	332	33	144	1e-06	53.9	Synechococcus phage S-PM2
CAM_READ_0309646459	YP_195060.1	0	1	73.68	57	15	0	313	143	3	59	2e-22	94.7	Synechococcus phage S-PM2
CAM_READ_0309646459	YP_004508671.1	0	1	54.17	48	21	1	471	331	4	51	4e-07	53.5	Synechococcus phage S-CRM01
CAM_READ_0309655839	YP_195082.1	0	1	62.5	48	18	0	408	265	1	48	3e-10	62.4	Synechococcus phage S-PM2
CAM_READ_0309666637	YP_717743.1	0	1	88.46	52	6	0	3	158	36	87	2e-12	68.9	Synechococcus phage syn9
CAM_READ_0309666637	YP_195077.1	0	1	60.29	68	25	1	173	376	1	66	2e-14	74.3	Synechococcus phage S-PM2
CAM_READ_0309686431	YP_195077.1	0	1	57.14	49	19	1	368	222	20	66	3e-06	50.4	Synechococcus phage S-PM2
CAM_READ_0309688653	YP_195082.1	0	1	62.75	51	19	0	55	207	1	51	5e-10	62	Synechococcus phage S-PM2
CAM_READ_0309688653	YP_717743.1	0	1	50	78	36	1	200	424	3	80	2e-16	80.5	Synechococcus phage syn9
CAM_READ_0309693593	YP_195074.1	0	1	59.74	77	30	1	212	442	1	76	5e-15	76.3	Synechococcus phage S-PM2
CAM_READ_0309694709	YP_195082.1	0	1	62.75	51	19	0	55	207	1	51	5e-10	62	Synechococcus phage S-PM2
CAM_READ_0309694709	YP_717743.1	0	1	50	78	36	1	200	424	3	80	2e-16	80.5	Synechococcus phage syn9
CAM_READ_0309702877	YP_195082.1	0	1	56.25	48	21	0	40	183	1	48	6e-08	55.8	Synechococcus phage S-PM2
CAM_READ_0309704781	YP_195059.1	0	1	46.03	63	30	2	3	182	9	70	4e-07	53.5	Synechococcus phage S-PM2
CAM_READ_0309710369	YP_195078.1	0	1	60.47	43	17	0	367	495	42	84	1e-07	55.5	Synechococcus phage S-PM2
CAM_READ_0309713275	YP_195055.1	0	1	65.67	67	23	0	293	493	1	67	3e-23	97.1	Synechococcus phage S-PM2
CAM_READ_0309725375	YP_195059.1	0	1	46.84	79	38	2	196	423	2	79	4e-07	53.9	Synechococcus phage S-PM2
CAM_READ_0309733429	YP_195077.1	0	1	60.29	68	25	1	95	298	1	66	2e-14	74.3	Synechococcus phage S-PM2
CAM_READ_0309753263	YP_195082.1	0	1	65.96	47	16	0	515	375	1	47	1e-09	60.8	Synechococcus phage S-PM2
CAM_READ_0309782963	YP_195055.1	0	1	72.22	54	15	0	163	2	1	54	2e-20	89	Synechococcus phage S-PM2
CAM_READ_0309783577	YP_195084.1	0	1	38.1	84	52	0	275	24	1	84	5e-14	73.6	Synechococcus phage S-PM2
CAM_READ_0309786531	YP_195060.1	0	1	73.68	57	15	0	313	143	3	59	2e-22	94.7	Synechococcus phage S-PM2
CAM_READ_0309786531	YP_004508671.1	0	1	54.17	48	21	1	471	331	4	51	4e-07	53.5	Synechococcus phage S-CRM01
CAM_READ_0309795065	YP_195082.1	0	1	58.7	46	19	0	356	493	1	46	5e-08	56.2	Synechococcus phage S-PM2
CAM_READ_0309795695	YP_195060.1	0	1	73.68	57	15	0	63	233	3	59	1e-22	95.1	Synechococcus phage S-PM2
CAM_READ_0309801833	YP_195055.1	0	1	68.33	60	19	0	180	1	1	60	4e-22	94.4	Synechococcus phage S-PM2
CAM_READ_0309809189	YP_195077.1	0	1	55.71	70	27	2	217	11	1	67	5e-13	70.1	Synechococcus phage S-PM2
CAM_READ_0309852573	YP_195077.1	0	1	56.52	69	26	2	66	269	1	66	3e-13	69.7	Synechococcus phage S-PM2
CAM_READ_0309861573	YP_195059.1	0	1	49.33	75	34	2	216	1	2	75	7e-13	70.1	Synechococcus phage S-PM2
CAM_READ_0309863729	YP_195074.1	0	1	58.44	77	31	1	2	232	10	85	3e-15	76.3	Synechococcus phage S-PM2
CAM_READ_0309866731	YP_195055.1	0	1	66.1	59	20	0	288	464	1	59	7e-20	88.2	Synechococcus phage S-PM2
CAM_READ_0309869923	YP_195082.1	0	1	62.5	48	18	0	219	362	1	48	2e-10	62.4	Synechococcus phage S-PM2
CAM_READ_0309872591	YP_195083.1	0	1	54.81	135	52	2	399	1	48	175	2e-31	121	Synechococcus phage S-PM2
CAM_READ_0309878473	YP_195080.1	0	1	36.52	178	79	4	467	36	89	266	1e-20	94.4	Synechococcus phage S-PM2
CAM_READ_0309879381	YP_195055.1	0	1	66.67	69	23	0	96	302	1	69	9e-25	101	Synechococcus phage S-PM2
CAM_READ_0309881809	YP_195082.1	0	1	72.55	51	14	0	190	38	1	51	2e-14	72.4	Synechococcus phage S-PM2
CAM_READ_0309895387	YP_195074.1	0	1	61.63	86	32	1	388	131	1	85	9e-22	94	Synechococcus phage S-PM2
CAM_READ_0309903757	YP_195061.1	0	1	82.35	51	9	0	1	153	34	84	4e-21	92.4	Synechococcus phage S-PM2
CAM_READ_0309905673	YP_195059.1	0	1	48.72	78	36	2	395	171	2	78	1e-13	71.6	Synechococcus phage S-PM2
CAM_READ_0309914191	YP_195077.1	0	1	57.14	49	19	1	246	100	20	66	4e-06	50.4	Synechococcus phage S-PM2
CAM_READ_0309923015	YP_195082.1	0	1	65.96	47	16	0	476	336	1	47	1e-09	61.2	Synechococcus phage S-PM2
CAM_READ_0309924617	YP_195072.1	0	1	72.92	48	12	1	287	430	1	47	2e-15	76.3	Synechococcus phage S-PM2
CAM_READ_0309937843	YP_195082.1	0	1	50	48	24	0	152	9	1	48	9e-06	49.3	Synechococcus phage S-PM2
CAM_READ_0309943949	YP_195083.1	0	1	45.07	142	69	2	422	3	84	218	2e-38	140	Synechococcus phage S-PM2
CAM_READ_0309947947	YP_195059.1	0	1	48.72	78	36	2	76	300	2	78	2e-13	71.6	Synechococcus phage S-PM2
CAM_READ_0309964879	YP_195082.1	0	1	62.75	51	19	0	201	49	1	51	3e-10	62	Synechococcus phage S-PM2
CAM_READ_0309975403	YP_195064.1	0	1	61.02	59	19	1	68	232	1	59	4e-14	72	Synechococcus phage S-PM2
CAM_READ_0309976157	YP_195082.1	0	1	64	50	18	0	232	83	1	50	2e-10	62.8	Synechococcus phage S-PM2
CAM_READ_0309977899	YP_195058.1	0	1	58.62	58	24	0	121	294	1	58	6e-15	74.7	Synechococcus phage S-PM2
CAM_READ_0309984165	YP_195048.1	0	1	75	44	11	0	236	105	16	59	4e-15	77.4	Synechococcus phage S-PM2
CAM_READ_0309984165	YP_195055.1	0	1	67.16	67	22	0	439	239	1	67	2e-24	100	Synechococcus phage S-PM2
CAM_READ_0309993845	YP_195082.1	0	1	58.33	48	20	0	244	387	1	48	1e-08	57.8	Synechococcus phage S-PM2
CAM_READ_0309998819	YP_195080.1	0	1	34.38	160	71	4	20	397	84	243	6e-15	75.5	Synechococcus phage S-PM2
CAM_READ_0310008163	YP_195056.1	0	1	85.11	47	7	0	43	183	1	47	2e-19	86.3	Synechococcus phage S-PM2
CAM_READ_0310013523	YP_195082.1	0	1	62.75	51	19	0	55	207	1	51	5e-10	62	Synechococcus phage S-PM2
CAM_READ_0310013523	YP_717743.1	0	1	50	78	36	1	200	424	3	80	2e-16	80.5	Synechococcus phage syn9
CAM_READ_0310027997	YP_195059.1	0	1	48.72	78	36	2	132	356	2	78	7e-07	53.1	Synechococcus phage S-PM2
CAM_READ_0310028575	YP_195077.1	0	1	50.91	55	23	2	58	219	15	66	8e-06	50.1	Synechococcus phage S-PM2
CAM_READ_0310028575	YP_195080.1	0	1	48.65	37	18	1	318	428	32	67	1e-08	40.8	Synechococcus phage S-PM2
CAM_READ_0310043015	YP_195077.1	0	1	55.88	68	26	2	335	135	2	66	2e-12	67.4	Synechococcus phage S-PM2
CAM_READ_0310046055	YP_195063.1	0	1	66.67	72	22	1	105	320	2	71	1e-23	98.6	Synechococcus phage S-PM2
CAM_READ_0310049341	YP_195082.1	0	1	64	50	18	0	374	225	1	50	2e-10	62.4	Synechococcus phage S-PM2
CAM_READ_0310053659	YP_195084.1	0	1	40.74	81	48	0	6	248	1	81	7e-14	72.4	Synechococcus phage S-PM2
CAM_READ_0310071173	YP_195077.1	0	1	58.82	68	26	1	297	94	1	66	5e-14	73.2	Synechococcus phage S-PM2
CAM_READ_0310084175	YP_195078.1	0	1	67.74	31	10	0	107	199	42	72	5e-06	50.1	Synechococcus phage S-PM2
CAM_READ_0310096055	YP_195082.1	0	1	62.5	48	18	0	392	249	1	48	2e-10	62.4	Synechococcus phage S-PM2
CAM_READ_0310114329	YP_195082.1	0	1	58.33	48	20	0	6	149	1	48	1e-08	57.8	Synechococcus phage S-PM2
CAM_READ_0310127377	YP_195055.1	0	1	68.12	69	22	0	8	214	1	69	3e-26	104	Synechococcus phage S-PM2
CAM_READ_0310127377	YP_007674587.1	0	1	56.34	71	31	0	217	429	1	71	7e-20	88.6	Synechococcus phage S-SKS1
CAM_READ_0310171821	YP_195077.1	0	1	56.52	69	26	2	14	217	1	66	2e-13	70.1	Synechococcus phage S-PM2
CAM_READ_0310187969	YP_195060.1	0	1	75.61	41	10	0	1	123	19	59	2e-14	72.8	Synechococcus phage S-PM2
CAM_READ_0310197747	YP_195057.1	0	1	62.86	35	13	0	4	108	30	64	3e-07	53.9	Synechococcus phage S-PM2
CAM_READ_0310197747	AGN30464.1	0	1	61.54	39	15	0	119	235	29	67	1e-06	52.4	Synechococcus phage S-CBS4
CAM_READ_0310197747	YP_005098391.1	0	1	51.47	68	13	2	421	278	1	68	3e-10	62.4	Synechococcus phage S-CBS4
CAM_READ_0310202521	YP_195082.1	0	1	50	48	24	0	357	214	1	48	9e-06	49.3	Synechococcus phage S-PM2
CAM_READ_0310235199	YP_195077.1	0	1	59.42	69	26	1	106	312	1	67	3e-15	74.3	Synechococcus phage S-PM2
CAM_READ_0310241263	YP_195074.1	0	1	56.92	65	27	1	370	176	13	76	5e-09	58.5	Synechococcus phage S-PM2
CAM_READ_0310257017	YP_195083.1	0	1	56.15	130	48	2	4	387	61	183	1e-32	124	Synechococcus phage S-PM2
CAM_READ_0310293395	YP_195066.1	0	1	71.7	53	15	0	159	1	1	53	3e-17	80.9	Synechococcus phage S-PM2
CAM_READ_0310293395	YP_195072.1	0	1	68.52	54	17	0	316	155	3	56	1e-18	84.3	Synechococcus phage S-PM2
CAM_READ_0310329857	YP_195082.1	0	1	52.73	55	20	1	231	67	8	56	6e-07	52.8	Synechococcus phage S-PM2
CAM_READ_0310343601	YP_195060.1	0	1	66.67	54	16	2	216	58	2	54	7e-14	70.1	Synechococcus phage S-PM2
CAM_READ_0310345011	YP_195082.1	0	1	70.59	34	10	0	224	123	15	48	3e-06	49.7	Synechococcus phage S-PM2
CAM_READ_0310354259	YP_195078.1	0	1	67.74	31	10	0	263	171	42	72	6e-06	49.7	Synechococcus phage S-PM2
CAM_READ_0310360901	YP_195080.1	0	1	72.5	40	8	1	112	2	4	43	3e-07	55.8	Synechococcus phage S-PM2
CAM_READ_0310360901	YP_195077.1	0	1	57.63	59	23	1	302	126	10	66	8e-11	62.8	Synechococcus phage S-PM2
CAM_READ_0310379277	YP_195083.1	0	1	53.91	128	42	6	4	372	61	176	5e-22	96.3	Synechococcus phage S-PM2
CAM_READ_0310385135	YP_195055.1	0	1	66.67	63	21	0	74	262	1	63	5e-24	96.7	Synechococcus phage S-PM2
CAM_READ_0310442793	YP_195080.1	0	1	33.95	162	73	4	384	1	87	248	3e-14	76.3	Synechococcus phage S-PM2
CAM_READ_0310454467	YP_195060.1	0	1	74.07	54	14	0	119	280	3	56	4e-21	90.5	Synechococcus phage S-PM2
CAM_READ_0310471157	YP_195083.1	0	1	45.31	128	63	3	464	87	96	218	8e-32	123	Synechococcus phage S-PM2
CAM_READ_0310478141	YP_195072.1	0	1	72.92	48	12	1	163	306	1	47	2e-15	76.3	Synechococcus phage S-PM2
CAM_READ_0310478999	YP_195078.1	0	1	57.89	38	16	0	215	102	35	72	1e-06	52	Synechococcus phage S-PM2
CAM_READ_0310481895	YP_004508671.1	0	1	50	60	30	0	182	361	1	60	7e-11	63.9	Synechococcus phage S-CRM01
CAM_READ_0310481895	YP_195058.1	0	1	73.53	34	9	0	361	462	1	34	1e-08	57.8	Synechococcus phage S-PM2
CAM_READ_0310491389	YP_195077.1	0	1	58.33	60	21	2	181	5	1	57	2e-10	62.8	Synechococcus phage S-PM2
CAM_READ_0310507323	YP_195059.1	0	1	50	78	35	2	23	247	2	78	7e-15	75.5	Synechococcus phage S-PM2
CAM_READ_0310511679	YP_195055.1	0	1	68.12	69	22	0	224	430	1	69	3e-26	104	Synechococcus phage S-PM2
CAM_READ_0310514971	YP_195082.1	0	1	60.42	48	19	0	485	342	1	48	1e-09	60.8	Synechococcus phage S-PM2
CAM_READ_0310528289	YP_195072.1	0	1	72.92	48	12	1	359	216	1	47	3e-15	76.3	Synechococcus phage S-PM2
CAM_READ_0310536449	YP_195082.1	0	1	65.85	41	14	0	543	421	7	47	1e-06	52	Synechococcus phage S-PM2
CAM_READ_0310537931	YP_195083.1	0	1	50.82	122	51	2	361	2	88	202	4e-35	131	Synechococcus phage S-PM2
CAM_READ_0310542937	YP_195058.1	0	1	75.76	33	8	0	376	278	2	34	2e-08	57	Synechococcus phage S-PM2
CAM_READ_0310550445	YP_195083.1	0	1	45.04	131	63	2	495	109	95	218	2e-34	130	Synechococcus phage S-PM2
CAM_READ_0310555999	YP_195082.1	0	1	52.54	59	28	0	356	532	1	59	2e-10	63.2	Synechococcus phage S-PM2
CAM_READ_0310563949	YP_195055.1	0	1	68.12	69	22	0	316	110	1	69	3e-26	104	Synechococcus phage S-PM2
CAM_READ_0310585991	YP_195082.1	0	1	62.5	48	18	0	298	441	1	48	3e-10	62.4	Synechococcus phage S-PM2
CAM_READ_0310589183	YP_195082.1	0	1	56.86	51	22	0	303	151	1	51	3e-08	56.6	Synechococcus phage S-PM2
CAM_READ_0310603985	YP_195084.1	0	1	39.29	84	51	0	174	425	1	84	1e-14	75.1	Synechococcus phage S-PM2
CAM_READ_0310611021	YP_195084.1	0	1	35.71	70	45	0	3	212	15	84	2e-08	57.4	Synechococcus phage S-PM2
CAM_READ_0310613045	YP_007518241.1	0	1	58.33	72	30	0	333	118	1	72	1e-18	85.5	Synechococcus phage S-RIM8 A.HR1
CAM_READ_0310613045	YP_195055.1	0	1	70.18	57	17	0	506	336	13	69	1e-19	88.2	Synechococcus phage S-PM2
CAM_READ_0310637371	YP_195082.1	0	1	65.96	47	16	0	288	148	2	48	1e-09	60.5	Synechococcus phage S-PM2
CAM_READ_0310665103	YP_195080.1	0	1	31.16	215	104	6	515	3	40	254	3e-15	79.7	Synechococcus phage S-PM2
CAM_READ_0310679807	YP_195055.1	0	1	66.67	63	21	0	57	245	1	63	2e-21	92.8	Synechococcus phage S-PM2
CAM_READ_0310679807	YP_007674587.1	0	1	56.34	71	31	0	265	477	1	71	7e-20	88.6	Synechococcus phage S-SKS1
CAM_READ_0310687821	YP_195083.1	0	1	69.14	162	48	1	488	3	48	207	1e-64	208	Synechococcus phage S-PM2
CAM_READ_0310689667	YP_195077.1	0	1	60.29	68	25	1	465	262	1	66	2e-14	74.3	Synechococcus phage S-PM2
CAM_READ_0310691409	YP_195082.1	0	1	58	50	21	0	181	330	1	50	6e-08	56.2	Synechococcus phage S-PM2
CAM_READ_0310701327	YP_195063.1	0	1	67.11	76	23	1	228	1	2	75	7e-26	104	Synechococcus phage S-PM2
CAM_READ_0310708191	YP_195055.1	0	1	67.65	68	22	0	1	204	2	69	9e-26	102	Synechococcus phage S-PM2
CAM_READ_0310708191	YP_007674587.1	0	1	55.88	68	30	0	207	410	1	68	9e-19	84.7	Synechococcus phage S-SKS1
CAM_READ_0310709427	YP_195074.1	0	1	55.71	70	30	1	404	195	17	85	4e-09	59.3	Synechococcus phage S-PM2
CAM_READ_0310739157	YP_004508671.1	0	1	54.17	48	21	1	4	144	4	51	4e-07	53.5	Synechococcus phage S-CRM01
CAM_READ_0310739157	YP_195060.1	0	1	75	52	13	0	162	317	3	54	2e-19	87	Synechococcus phage S-PM2
CAM_READ_0310743395	YP_195082.1	0	1	65.96	47	16	0	301	161	1	47	1e-09	60.5	Synechococcus phage S-PM2
CAM_READ_0310743893	YP_195082.1	0	1	64	50	18	0	307	456	1	50	8e-10	61.2	Synechococcus phage S-PM2
CAM_READ_0310763003	YP_195082.1	0	1	55.56	45	20	0	199	65	2	46	3e-07	53.1	Synechococcus phage S-PM2
CAM_READ_0310779919	YP_195076.2	0	1	52.17	69	31	1	134	334	1	69	2e-14	73.9	Synechococcus phage S-PM2
CAM_READ_0310784829	YP_195055.1	0	1	66.67	60	20	0	271	450	1	60	8e-22	92.8	Synechococcus phage S-PM2
CAM_READ_0310791903	YP_007674587.1	0	1	56.34	71	31	0	218	6	1	71	8e-20	88.2	Synechococcus phage S-SKS1
CAM_READ_0310791903	YP_195055.1	0	1	68.12	69	22	0	427	221	1	69	3e-26	104	Synechococcus phage S-PM2
CAM_READ_0310797867	YP_195077.1	0	1	58.06	62	22	2	189	7	1	59	4e-11	64.7	Synechococcus phage S-PM2
CAM_READ_0310805167	YP_195082.1	0	1	65	40	14	0	225	106	9	48	9e-07	50.8	Synechococcus phage S-PM2
CAM_READ_0310807027	YP_195082.1	0	1	59.52	42	17	0	37	162	1	42	2e-06	52	Synechococcus phage S-PM2
CAM_READ_0310809691	YP_195082.1	0	1	64	50	18	0	1	150	1	50	2e-10	62.8	Synechococcus phage S-PM2
CAM_READ_0310809791	YP_195055.1	0	1	66.1	59	20	0	317	493	1	59	9e-20	88.2	Synechococcus phage S-PM2
CAM_READ_0310809845	YP_004508671.1	0	1	53.7	54	25	0	6	167	5	58	2e-11	65.1	Synechococcus phage S-CRM01
CAM_READ_0310809845	YP_195058.1	0	1	73.53	34	9	0	173	274	1	34	6e-09	58.5	Synechococcus phage S-PM2
CAM_READ_0310826385	YP_195060.1	0	1	74.47	47	12	0	1	141	13	59	6e-17	80.9	Synechococcus phage S-PM2
CAM_READ_0310834455	YP_195059.1	0	1	49.33	75	34	2	307	522	2	75	6e-07	53.5	Synechococcus phage S-PM2
CAM_READ_0310840617	YP_195083.1	0	1	50.3	167	75	3	495	1	54	214	9e-41	147	Synechococcus phage S-PM2
CAM_READ_0310842617	YP_195063.1	0	1	65.67	67	21	1	527	327	11	75	9e-20	88.6	Synechococcus phage S-PM2
CAM_READ_0310844499	YP_195084.1	0	1	39.29	84	51	0	389	138	1	84	9e-15	75.1	Synechococcus phage S-PM2
CAM_READ_0310851247	YP_195083.1	0	1	53.73	134	53	2	37	432	48	174	4e-29	117	Synechococcus phage S-PM2
CAM_READ_0310853983	YP_195084.1	0	1	39.29	84	51	0	221	472	1	84	1e-14	75.1	Synechococcus phage S-PM2
CAM_READ_0310893655	YP_195078.1	0	1	57.89	38	16	0	215	102	35	72	1e-06	52	Synechococcus phage S-PM2
CAM_READ_0310897183	YP_195055.1	0	1	67.65	68	22	0	78	281	1	68	7e-26	103	Synechococcus phage S-PM2
CAM_READ_0310905581	YP_195080.1	0	1	33.33	162	52	3	513	196	105	266	6e-14	75.9	Synechococcus phage S-PM2
CAM_READ_0310907469	YP_195061.1	0	1	57.65	85	31	1	320	66	5	84	2e-25	103	Synechococcus phage S-PM2
CAM_READ_0310915955	YP_195074.1	0	1	66	50	17	0	266	415	1	50	3e-14	74.3	Synechococcus phage S-PM2
CAM_READ_0310918209	YP_195077.1	0	1	58.06	62	22	2	198	380	1	59	2e-11	64.7	Synechococcus phage S-PM2
CAM_READ_0310922473	YP_007518241.1	0	1	57.41	54	23	0	162	1	1	54	1e-09	60.8	Synechococcus phage S-RIM8 A.HR1
CAM_READ_0310922473	YP_195055.1	0	1	67.16	67	22	0	365	165	3	69	7e-25	100	Synechococcus phage S-PM2
CAM_READ_0310924247	YP_195077.1	0	1	56.52	69	27	2	488	282	1	66	4e-11	64.7	Synechococcus phage S-PM2
CAM_READ_0310931209	YP_195056.1	0	1	82.61	46	8	0	135	272	15	60	2e-17	82	Synechococcus phage S-PM2
CAM_READ_0310938961	YP_195082.1	0	1	58.33	48	20	0	302	445	1	48	1e-08	57.8	Synechococcus phage S-PM2
CAM_READ_0310940483	YP_195082.1	0	1	58.33	48	20	0	71	214	1	48	1e-08	57.8	Synechococcus phage S-PM2
CAM_READ_0310947109	YP_195059.1	0	1	51.02	49	21	1	140	3	2	50	5e-06	50.8	Synechococcus phage S-PM2
CAM_READ_0310947661	YP_195077.1	0	1	57.14	49	19	1	334	188	20	66	2e-06	50.4	Synechococcus phage S-PM2
CAM_READ_0310961715	YP_195080.1	0	1	48.86	88	34	2	238	5	30	116	1e-17	81.6	Synechococcus phage S-PM2
CAM_READ_0310961715	YP_195077.1	0	1	54.72	53	20	2	486	331	17	66	2e-06	52	Synechococcus phage S-PM2
CAM_READ_0310971037	YP_195084.1	0	1	36.36	77	49	0	3	233	8	84	6e-11	65.1	Synechococcus phage S-PM2
CAM_READ_0310975383	YP_195074.1	0	1	57.97	69	28	1	402	196	9	76	3e-10	62.8	Synechococcus phage S-PM2
CAM_READ_0310984823	YP_195055.1	0	1	67.16	67	22	0	132	332	1	67	4e-24	99.8	Synechococcus phage S-PM2
CAM_READ_0310984823	YP_195048.1	0	1	70.59	34	10	0	335	436	16	49	7e-09	56.6	Synechococcus phage S-PM2
CAM_READ_0310990675	YP_195055.1	0	1	67.65	68	22	0	162	365	1	68	1e-25	103	Synechococcus phage S-PM2
CAM_READ_0310990675	YP_007674587.1	0	1	53.33	45	21	0	371	505	1	45	7e-07	53.1	Synechococcus phage S-SKS1
CAM_READ_0310997359	YP_195077.1	0	1	58.06	62	22	2	189	7	1	59	3e-11	64.7	Synechococcus phage S-PM2
CAM_READ_0311002169	YP_195060.1	0	1	77.19	57	13	0	26	196	3	59	8e-24	97.1	Synechococcus phage S-PM2
CAM_READ_0311002941	YP_195082.1	0	1	56.86	51	22	0	304	152	1	51	3e-08	56.6	Synechococcus phage S-PM2
CAM_READ_0311015169	YP_195077.1	0	1	56.67	60	24	1	146	325	1	58	2e-10	62.8	Synechococcus phage S-PM2
CAM_READ_0311015913	YP_007674587.1	0	1	53.33	45	21	0	135	1	1	45	6e-07	53.1	Synechococcus phage S-SKS1
CAM_READ_0311015913	YP_195055.1	0	1	67.65	68	22	0	344	141	1	68	4e-26	103	Synechococcus phage S-PM2
CAM_READ_0311023267	YP_195055.1	0	1	66.67	69	23	0	283	489	1	69	3e-25	102	Synechococcus phage S-PM2
CAM_READ_0311033299	YP_195058.1	0	1	56.41	39	17	0	462	346	6	44	8e-06	50.1	Synechococcus phage S-PM2
CAM_READ_0311035161	YP_195082.1	0	1	62.75	51	19	0	114	266	1	51	8e-10	61.2	Synechococcus phage S-PM2
CAM_READ_0311036171	YP_195077.1	0	1	55.07	69	27	2	42	245	1	66	5e-12	67.8	Synechococcus phage S-PM2
CAM_READ_0311053337	YP_195059.1	0	1	53.06	49	20	1	209	346	2	50	5e-07	53.1	Synechococcus phage S-PM2
CAM_READ_0311054897	YP_195059.1	0	1	50	78	35	2	24	248	2	78	6e-15	75.5	Synechococcus phage S-PM2
CAM_READ_0311057073	YP_195080.1	0	1	55.43	92	30	2	246	1	4	94	7e-14	75.9	Synechococcus phage S-PM2
CAM_READ_0311057073	YP_195077.1	0	1	49.09	55	24	2	421	260	15	66	9e-06	48.5	Synechococcus phage S-PM2
CAM_READ_0311059041	YP_195084.1	0	1	37.5	80	50	0	1	240	5	84	4e-13	69.7	Synechococcus phage S-PM2
CAM_READ_0311063123	YP_195082.1	0	1	65.12	43	15	0	268	396	1	43	7e-08	55.1	Synechococcus phage S-PM2
CAM_READ_0311088171	YP_195084.1	0	1	35.71	84	54	0	512	261	1	84	6e-11	64.7	Synechococcus phage S-PM2
CAM_READ_0311091357	YP_195082.1	0	1	60	50	20	0	186	335	1	50	6e-11	64.3	Synechococcus phage S-PM2
CAM_READ_0311112011	YP_195077.1	0	1	58	50	19	1	413	264	19	66	1e-06	52	Synechococcus phage S-PM2
CAM_READ_0311112797	YP_195055.1	0	1	69.7	66	20	0	198	1	1	66	2e-25	100	Synechococcus phage S-PM2
CAM_READ_0311132133	YP_195077.1	0	1	54.55	55	21	2	162	1	1	52	4e-07	53.1	Synechococcus phage S-PM2
CAM_READ_0311145985	YP_195056.1	0	1	86.89	61	8	0	314	132	1	61	7e-28	109	Synechococcus phage S-PM2
CAM_READ_0311156881	YP_195077.1	0	1	60.29	68	25	1	228	25	1	66	2e-14	73.9	Synechococcus phage S-PM2
CAM_READ_0311156881	YP_717743.1	0	1	70.51	78	22	1	476	243	11	87	3e-17	82	Synechococcus phage syn9
CAM_READ_0311184621	YP_195077.1	0	1	56.52	69	26	2	252	455	1	66	7e-13	69.7	Synechococcus phage S-PM2
CAM_READ_0311198309	YP_195056.1	0	1	82.61	46	8	0	135	272	15	60	1e-17	82	Synechococcus phage S-PM2
CAM_READ_0311205971	YP_195083.1	0	1	52.25	111	44	2	7	333	59	162	1e-18	86.7	Synechococcus phage S-PM2
CAM_READ_0311209055	YP_195082.1	0	1	60.42	48	19	0	162	19	1	48	1e-09	58.5	Synechococcus phage S-PM2
CAM_READ_0311221129	YP_195055.1	0	1	65.22	69	24	0	123	329	1	69	3e-24	99.8	Synechococcus phage S-PM2
CAM_READ_0311231229	YP_195055.1	0	1	65	60	21	0	290	111	1	60	2e-20	89	Synechococcus phage S-PM2
CAM_READ_0311248419	YP_195076.2	0	1	50	44	22	0	291	422	27	70	6e-08	55.8	Synechococcus phage S-PM2
CAM_READ_0311290749	YP_195048.1	0	1	78.57	14	3	0	85	44	46	59	3e-09	28.9	Synechococcus phage S-PM2
CAM_READ_0311290749	YP_195055.1	0	1	66.1	59	20	0	380	204	1	59	7e-21	89.7	Synechococcus phage S-PM2
CAM_READ_0311296415	YP_195082.1	0	1	51.67	60	29	0	151	330	1	60	2e-09	59.7	Synechococcus phage S-PM2
CAM_READ_0311296415	AFK66359.1	0	1	75	28	7	0	302	385	1	28	1e-10	51.2	Synechococcus phage S-CBM2
CAM_READ_0311300467	YP_195076.2	0	1	50	42	21	0	2	127	28	69	1e-06	52.8	Synechococcus phage S-PM2
CAM_READ_0311311869	YP_195059.1	0	1	50	74	33	2	71	283	2	74	4e-06	50.4	Synechococcus phage S-PM2
CAM_READ_0311352795	YP_195084.1	0	1	33.87	62	41	0	1	186	15	76	5e-06	49.7	Synechococcus phage S-PM2
CAM_READ_0311364203	YP_195077.1	0	1	56.52	69	26	2	241	38	1	66	3e-13	69.7	Synechococcus phage S-PM2
CAM_READ_0311505765	YP_195077.1	0	1	52.73	55	22	2	309	470	1	52	3e-06	51.6	Synechococcus phage S-PM2
CAM_READ_0311546213	YP_195060.1	0	1	74.29	35	9	0	445	341	15	49	6e-10	61.2	Synechococcus phage S-PM2
CAM_READ_0311578713	YP_195077.1	0	1	58.7	46	17	1	448	311	23	66	5e-06	50.4	Synechococcus phage S-PM2
CAM_READ_0311632789	YP_195074.1	0	1	66	50	17	0	338	189	1	50	2e-14	73.9	Synechococcus phage S-PM2
CAM_READ_0311662305	YP_195055.1	0	1	68.12	69	22	0	147	353	1	69	3e-26	104	Synechococcus phage S-PM2
CAM_READ_0311718973	YP_195056.1	0	1	88.1	42	5	0	123	248	15	56	2e-17	79	Synechococcus phage S-PM2
CAM_READ_0311739653	YP_195082.1	0	1	58.33	48	20	0	32	175	1	48	1e-08	57.8	Synechococcus phage S-PM2
CAM_READ_0311766477	YP_195058.1	0	1	73.53	34	9	0	87	188	1	34	2e-09	57.8	Synechococcus phage S-PM2
CAM_READ_0311840501	YP_195080.1	0	1	32.05	156	74	4	76	447	87	242	3e-07	55.8	Synechococcus phage S-PM2
CAM_READ_0311879591	YP_195077.1	0	1	56.52	69	26	2	149	352	1	66	4e-13	69.7	Synechococcus phage S-PM2
CAM_READ_0311911263	YP_195077.1	0	1	60.29	68	25	1	225	22	1	66	9e-15	74.3	Synechococcus phage S-PM2
CAM_READ_0311911263	YP_717743.1	0	1	86.67	60	8	0	419	240	28	87	4e-17	80.9	Synechococcus phage syn9
CAM_READ_0311912821	YP_195079.1	0	1	44.85	136	52	6	366	1	17	143	6e-22	95.1	Synechococcus phage S-PM2
CAM_READ_0311919535	YP_195084.1	0	1	39.29	84	51	0	358	107	1	84	1e-14	75.1	Synechococcus phage S-PM2
CAM_READ_0311973029	YP_195078.1	0	1	67.74	31	10	0	148	240	42	72	3e-06	50.8	Synechococcus phage S-PM2
CAM_READ_0311987147	YP_195084.1	0	1	39.29	84	51	0	317	66	1	84	1e-14	75.1	Synechococcus phage S-PM2
CAM_READ_0311991021	YP_195060.1	0	1	75.76	33	8	0	474	376	17	49	4e-09	59.3	Synechococcus phage S-PM2
CAM_READ_0312028299	YP_195074.1	0	1	72.37	76	21	0	230	3	4	79	1e-16	77	Synechococcus phage S-PM2
CAM_READ_0312051729	YP_195082.1	0	1	75.68	37	9	0	4	114	12	48	9e-08	55.1	Synechococcus phage S-PM2
CAM_READ_0312064311	YP_195078.1	0	1	56.82	44	19	0	361	492	35	78	5e-08	56.6	Synechococcus phage S-PM2
CAM_READ_0312158625	YP_195055.1	0	1	63.49	63	23	0	202	390	1	63	6e-21	90.9	Synechococcus phage S-PM2
CAM_READ_0312160339	YP_195076.2	0	1	42.59	54	31	0	232	393	16	69	3e-06	51.2	Synechococcus phage S-PM2
CAM_READ_0312204919	YP_195082.1	0	1	60	45	18	0	204	70	1	45	6e-09	58.2	Synechococcus phage S-PM2
CAM_READ_0312259383	YP_195063.1	0	1	67.11	76	23	1	67	294	2	75	2e-26	104	Synechococcus phage S-PM2
CAM_READ_0312263019	YP_195074.1	0	1	75	60	15	0	107	286	26	85	7e-10	54.3	Synechococcus phage S-PM2
CAM_READ_0312269055	YP_195055.1	0	1	63.49	63	23	0	118	306	1	63	5e-21	90.9	Synechococcus phage S-PM2
CAM_READ_0312269055	YP_195048.1	0	1	67.44	43	14	0	320	448	16	58	1e-11	67.4	Synechococcus phage S-PM2
CAM_READ_0312276821	YP_195059.1	0	1	43.28	67	34	2	421	230	13	78	4e-07	53.5	Synechococcus phage S-PM2
CAM_READ_0312298797	YP_195082.1	0	1	64.58	48	17	0	409	266	1	48	1e-09	60.5	Synechococcus phage S-PM2
CAM_READ_0312302577	YP_195060.1	0	1	73.68	57	15	0	20	190	3	59	1e-23	94.4	Synechococcus phage S-PM2
CAM_READ_0312349023	YP_195082.1	0	1	77.08	48	11	0	35	178	1	48	6e-16	75.9	Synechococcus phage S-PM2
CAM_READ_0312355355	YP_195083.1	0	1	45.61	114	57	2	14	355	110	218	6e-29	114	Synechococcus phage S-PM2
CAM_READ_0312374983	YP_195055.1	0	1	64.62	65	23	0	1	195	5	69	7e-23	96.3	Synechococcus phage S-PM2
CAM_READ_0312439751	YP_195059.1	0	1	45.31	64	31	2	2	184	12	74	2e-07	54.3	Synechococcus phage S-PM2
CAM_READ_0312444629	YP_195060.1	0	1	69.44	36	11	0	109	2	3	38	2e-08	56.6	Synechococcus phage S-PM2
CAM_READ_0312444629	YP_004508671.1	0	1	52	50	23	1	273	127	2	51	2e-07	53.9	Synechococcus phage S-CRM01
CAM_READ_0312565481	YP_195058.1	0	1	73.53	34	9	0	240	139	1	34	2e-09	58.2	Synechococcus phage S-PM2
CAM_READ_0312580923	YP_195048.1	0	1	78.57	14	3	0	87	46	46	59	3e-08	28.1	Synechococcus phage S-PM2
CAM_READ_0312580923	YP_195055.1	0	1	67.16	67	22	0	378	178	1	67	5e-25	100	Synechococcus phage S-PM2
CAM_READ_0312612217	YP_195082.1	0	1	64.29	42	15	0	5	130	9	50	6e-07	53.1	Synechococcus phage S-PM2
CAM_READ_0312612217	YP_717743.1	0	1	41.03	78	43	2	126	350	3	80	5e-06	50.8	Synechococcus phage syn9
CAM_READ_0312612217	YP_195086.1	0	1	63.89	36	12	1	365	469	5	40	7e-07	52.4	Synechococcus phage S-PM2
CAM_READ_0312612217	AFK66356.1	0	1	63.41	41	14	1	365	484	5	45	8e-09	58.2	Synechococcus phage S-CBM2
CAM_READ_0312615765	YP_195082.1	0	1	59.09	44	18	0	193	62	1	44	3e-07	53.5	Synechococcus phage S-PM2
CAM_READ_0312619993	YP_195083.1	0	1	50	126	54	2	3	374	87	205	3e-36	135	Synechococcus phage S-PM2
CAM_READ_0312649935	YP_195083.1	0	1	45.61	114	55	1	399	58	112	218	3e-31	120	Synechococcus phage S-PM2
CAM_READ_0312651869	YP_195082.1	0	1	62.5	48	18	0	34	177	1	48	7e-11	63.2	Synechococcus phage S-PM2
CAM_READ_0312660659	YP_195082.1	0	1	68.42	57	12	1	415	245	6	56	2e-14	73.6	Synechococcus phage S-PM2
CAM_READ_0312673799	YP_717743.1	0	1	52.17	69	30	1	198	1	3	71	1e-12	68.6	Synechococcus phage syn9
CAM_READ_0312673799	YP_195082.1	0	1	62	50	19	0	340	191	2	51	2e-09	59.3	Synechococcus phage S-PM2
CAM_READ_0312683029	YP_195083.1	0	1	45.69	116	56	1	9	356	110	218	4e-32	123	Synechococcus phage S-PM2
CAM_READ_0312688789	YP_195048.1	0	1	75	44	11	0	244	113	16	59	6e-15	77	Synechococcus phage S-PM2
CAM_READ_0312688789	YP_195055.1	0	1	67.16	67	22	0	447	247	1	67	2e-24	100	Synechococcus phage S-PM2
CAM_READ_0312688799	YP_195077.1	0	1	60.29	68	25	1	281	78	1	66	2e-14	74.3	Synechococcus phage S-PM2
CAM_READ_0312688799	YP_717743.1	0	1	87.5	48	6	0	439	296	40	87	1e-09	61.2	Synechococcus phage syn9
CAM_READ_0312689325	YP_195082.1	0	1	51.67	60	29	0	194	15	1	60	2e-09	59.7	Synechococcus phage S-PM2
CAM_READ_0312699001	YP_195083.1	0	1	45.69	116	56	1	9	356	110	218	4e-32	123	Synechococcus phage S-PM2
CAM_READ_0312721281	YP_195060.1	0	1	73.68	57	15	0	279	109	3	59	6e-23	94.7	Synechococcus phage S-PM2
CAM_READ_0312737269	YP_195078.1	0	1	41.79	67	28	2	171	4	6	72	8e-08	55.1	Synechococcus phage S-PM2
CAM_READ_0312765877	YP_195084.1	0	1	35.71	70	45	0	2	211	15	84	2e-08	57.4	Synechococcus phage S-PM2
CAM_READ_0312784055	YP_195082.1	0	1	51.67	60	29	0	194	15	1	60	2e-09	59.7	Synechococcus phage S-PM2
CAM_READ_0312790323	YP_195064.1	0	1	67.35	49	12	1	514	380	2	50	5e-12	67.4	Synechococcus phage S-PM2
CAM_READ_0312792373	YP_195059.1	0	1	50	74	33	2	275	63	2	74	9e-06	49.7	Synechococcus phage S-PM2
CAM_READ_0312804983	YP_195077.1	0	1	56.86	51	20	1	153	1	1	49	7e-07	51.6	Synechococcus phage S-PM2
CAM_READ_0312838093	YP_195082.1	0	1	65.96	47	16	0	166	26	1	47	5e-10	61.2	Synechococcus phage S-PM2
CAM_READ_0312861093	YP_195074.1	0	1	76.12	67	16	0	3	203	19	85	3e-12	67.4	Synechococcus phage S-PM2
CAM_READ_0312881481	YP_195055.1	0	1	66.67	69	23	0	207	1	1	69	1e-26	103	Synechococcus phage S-PM2
CAM_READ_0312882119	YP_195082.1	0	1	66.67	39	13	0	122	6	1	39	2e-06	51.6	Synechococcus phage S-PM2
CAM_READ_0312885257	YP_195082.1	0	1	72.09	43	12	0	1	129	9	51	7e-10	59.7	Synechococcus phage S-PM2
CAM_READ_0312900829	YP_195072.1	0	1	75.56	45	11	0	111	245	3	47	1e-16	77.4	Synechococcus phage S-PM2
CAM_READ_0312915283	YP_195082.1	0	1	77.14	35	8	0	1	105	17	51	3e-07	53.5	Synechococcus phage S-PM2
CAM_READ_0312925647	YP_195074.1	0	1	61.97	71	26	1	3	215	16	85	1e-13	72	Synechococcus phage S-PM2
CAM_READ_0312969171	YP_195084.1	0	1	39.76	83	50	0	249	1	1	83	2e-14	73.9	Synechococcus phage S-PM2
CAM_READ_0312971359	YP_195084.1	0	1	35.71	70	45	0	2	211	15	84	2e-08	57.4	Synechococcus phage S-PM2
CAM_READ_0312996455	YP_195055.1	0	1	67.16	67	22	0	246	46	1	67	2e-24	99.8	Synechococcus phage S-PM2
CAM_READ_0313082053	YP_195060.1	0	1	73.68	57	15	0	24	194	3	59	6e-23	94.7	Synechococcus phage S-PM2
CAM_READ_0313093013	YP_195082.1	0	1	56.25	48	21	0	46	189	1	48	4e-08	55.8	Synechococcus phage S-PM2
CAM_READ_0313107073	YP_195082.1	0	1	65.96	47	16	0	141	1	1	47	4e-10	60.5	Synechococcus phage S-PM2
CAM_READ_0313121843	YP_195077.1	0	1	56.45	62	23	2	281	99	8	66	4e-10	61.6	Synechococcus phage S-PM2
CAM_READ_0313133625	YP_195077.1	0	1	46.15	65	33	1	436	242	4	66	5e-07	53.5	Synechococcus phage S-PM2
CAM_READ_0313170315	YP_195082.1	0	1	62.79	43	16	0	5	133	9	51	3e-07	52.4	Synechococcus phage S-PM2
CAM_READ_0313194865	YP_195064.1	0	1	66	50	13	1	211	74	1	50	1e-12	67.4	Synechococcus phage S-PM2
CAM_READ_0313265071	YP_195082.1	0	1	67.65	34	11	0	2	103	15	48	4e-06	49.7	Synechococcus phage S-PM2
CAM_READ_0313293117	YP_195055.1	0	1	65.52	58	20	0	164	337	1	58	6e-20	87	Synechococcus phage S-PM2
CAM_READ_0313393475	YP_195082.1	0	1	54.24	59	27	0	200	24	2	60	3e-10	59.7	Synechococcus phage S-PM2
CAM_READ_0313479261	YP_195056.1	0	1	76.19	63	15	0	192	4	1	63	7e-25	100	Synechococcus phage S-PM2
CAM_READ_0313522321	YP_195055.1	0	1	68.12	69	22	0	231	25	1	69	5e-27	105	Synechococcus phage S-PM2
CAM_READ_0313578171	YP_195082.1	0	1	67.39	46	15	0	12	149	2	47	5e-10	60.8	Synechococcus phage S-PM2
CAM_READ_0313688159	YP_195082.1	0	1	60.98	41	16	0	12	134	8	48	2e-06	51.2	Synechococcus phage S-PM2
CAM_READ_0313730243	YP_195082.1	0	1	55	60	27	0	21	200	1	60	3e-10	62	Synechococcus phage S-PM2
CAM_READ_0313730243	YP_195043.1	0	1	69.57	92	28	0	172	447	1	92	7e-37	133	Synechococcus phage S-PM2
CAM_READ_0313764995	YP_195043.1	0	1	68.57	35	11	0	106	2	75	109	2e-32	55.8	Synechococcus phage S-PM2
CAM_READ_0313764995	YP_195082.1	0	1	54.24	59	27	0	475	299	2	60	7e-09	58.5	Synechococcus phage S-PM2
CAM_READ_0313769741	YP_195082.1	0	1	65.96	47	16	0	280	140	1	47	1e-09	60.5	Synechococcus phage S-PM2
CAM_READ_0313774425	YP_195072.1	0	1	61.02	59	20	1	67	243	1	56	8e-13	68.9	Synechococcus phage S-PM2
CAM_READ_0313774425	YP_004508568.1	0	1	46.97	66	20	2	254	406	1	66	4e-06	51.2	Synechococcus phage S-CRM01
CAM_READ_0313812395	YP_195043.1	0	1	92.86	28	2	0	84	1	1	28	1e-08	58.9	Synechococcus phage S-PM2
CAM_READ_0313812395	YP_195082.1	0	1	55	60	27	0	235	56	1	60	4e-10	62	Synechococcus phage S-PM2
CAM_READ_0313815597	YP_195058.1	0	1	59.09	44	18	0	464	333	1	44	7e-09	58.5	Synechococcus phage S-PM2
CAM_READ_0313825307	YP_717743.1	0	1	68.97	87	27	0	288	28	1	87	5e-36	130	Synechococcus phage syn9
CAM_READ_0313881903	YP_195082.1	0	1	60.42	48	19	0	278	421	1	48	1e-08	58.2	Synechococcus phage S-PM2
CAM_READ_0313892781	YP_195043.1	0	1	66.97	109	36	0	328	2	1	109	4e-45	155	Synechococcus phage S-PM2
CAM_READ_0313892781	YP_195082.1	0	1	54.9	51	23	0	452	300	10	60	7e-07	52.8	Synechococcus phage S-PM2
CAM_READ_0313903409	YP_195058.1	0	1	73.53	34	9	0	257	156	1	34	4e-09	58.9	Synechococcus phage S-PM2
CAM_READ_0313903409	YP_004508671.1	0	1	50	54	27	0	437	276	1	54	3e-09	59.3	Synechococcus phage S-CRM01
CAM_READ_0313983385	YP_195055.1	0	1	67.16	67	22	0	134	334	1	67	3e-24	99.8	Synechococcus phage S-PM2
CAM_READ_0314005837	YP_195082.1	0	1	55	60	27	0	186	365	1	60	4e-10	62	Synechococcus phage S-PM2
CAM_READ_0314005837	YP_195043.1	0	1	83.93	56	9	0	337	504	1	56	9e-25	103	Synechococcus phage S-PM2
CAM_READ_0314013969	YP_195083.1	0	1	43.94	132	67	3	35	424	83	209	9e-30	118	Synechococcus phage S-PM2
CAM_READ_0314023511	YP_195077.1	0	1	59.62	52	19	1	3	158	17	66	7e-08	55.8	Synechococcus phage S-PM2
CAM_READ_0314025001	YP_195055.1	0	1	63.49	63	23	0	244	432	1	63	8e-21	90.9	Synechococcus phage S-PM2
CAM_READ_0314028361	YP_195059.1	0	1	47.76	67	31	2	3	194	5	70	1e-09	60.5	Synechococcus phage S-PM2
CAM_READ_0314031857	YP_195082.1	0	1	61.36	44	17	0	134	3	1	44	7e-08	53.9	Synechococcus phage S-PM2
CAM_READ_0314105585	YP_195059.1	0	1	48.72	78	36	2	257	33	2	78	3e-14	73.2	Synechococcus phage S-PM2
CAM_READ_0314115043	YP_195077.1	0	1	58.82	68	26	1	232	29	1	66	5e-14	72.8	Synechococcus phage S-PM2
CAM_READ_0314142609	YP_195082.1	0	1	58.7	46	19	0	3	140	15	60	6e-07	52.8	Synechococcus phage S-PM2
CAM_READ_0314142609	YP_195043.1	0	1	68.57	105	33	0	112	426	1	105	5e-44	152	Synechococcus phage S-PM2
CAM_READ_0314142883	YP_195077.1	0	1	55.88	68	28	1	289	86	1	66	2e-11	65.1	Synechococcus phage S-PM2
CAM_READ_0314154639	YP_195082.1	0	1	60.42	48	19	0	151	8	1	48	3e-09	58.2	Synechococcus phage S-PM2
CAM_READ_0314179733	YP_195055.1	0	1	69.09	55	17	0	282	446	1	55	4e-19	85.9	Synechococcus phage S-PM2
CAM_READ_0314186619	YP_195082.1	0	1	64.58	48	17	0	16	159	1	48	7e-10	60.8	Synechococcus phage S-PM2
CAM_READ_0314231527	YP_717743.1	0	1	51.47	68	30	1	197	3	3	70	1e-11	67	Synechococcus phage syn9
CAM_READ_0314231527	YP_195082.1	0	1	62	50	19	0	339	190	2	51	3e-09	59.7	Synechococcus phage S-PM2
CAM_READ_0314234849	YP_195055.1	0	1	70.91	55	16	0	297	461	1	55	2e-20	89.4	Synechococcus phage S-PM2
CAM_READ_0314237863	YP_195060.1	0	1	67.24	58	17	2	277	107	3	59	2e-15	75.9	Synechococcus phage S-PM2
CAM_READ_0314322293	YP_195077.1	0	1	58.82	68	26	1	40	243	1	66	1e-14	73.9	Synechococcus phage S-PM2
CAM_READ_0314387127	YP_195055.1	0	1	67.86	56	18	0	168	1	1	56	9e-21	88.2	Synechococcus phage S-PM2
CAM_READ_0314456045	YP_195055.1	0	1	67.86	56	18	0	190	357	1	56	3e-20	87.8	Synechococcus phage S-PM2
CAM_READ_0314509579	YP_195082.1	0	1	65.96	47	16	0	142	2	1	47	1e-09	60.5	Synechococcus phage S-PM2
CAM_READ_0314556195	YP_195043.1	0	1	54.39	57	26	0	173	3	49	105	2e-30	64.7	Synechococcus phage S-PM2
CAM_READ_0314556195	YP_195082.1	0	1	58.7	46	19	0	427	290	15	60	7e-07	52.8	Synechococcus phage S-PM2
CAM_READ_0314571065	YP_195077.1	0	1	58.82	51	19	1	1	153	18	66	2e-07	53.9	Synechococcus phage S-PM2
CAM_READ_0314577115	YP_195077.1	0	1	56.52	69	26	2	144	347	1	66	5e-13	69.7	Synechococcus phage S-PM2
CAM_READ_0314613793	YP_195082.1	0	1	59.57	47	19	0	62	202	1	47	8e-09	57.8	Synechococcus phage S-PM2
CAM_READ_0314628719	YP_195077.1	0	1	60.29	68	25	1	343	140	1	66	9e-15	74.3	Synechococcus phage S-PM2
CAM_READ_0314628719	YP_004508688.1	0	1	42.86	63	33	2	346	161	2	62	4e-06	50.4	Synechococcus phage S-CRM01
CAM_READ_0314630229	YP_195082.1	0	1	62.5	48	18	0	57	200	1	48	2e-10	62.4	Synechococcus phage S-PM2
CAM_READ_0314851277	YP_195083.1	0	1	50.45	111	45	2	32	358	59	161	2e-16	81.3	Synechococcus phage S-PM2
CAM_READ_0315003257	YP_195082.1	0	1	58.14	43	18	0	130	2	1	43	3e-07	52.8	Synechococcus phage S-PM2
CAM_READ_0315018051	YP_195082.1	0	1	65.96	47	16	0	210	70	1	47	2e-10	60.8	Synechococcus phage S-PM2
CAM_READ_0315066061	YP_195055.1	0	1	67.65	68	22	0	206	3	2	69	8e-27	102	Synechococcus phage S-PM2
CAM_READ_0315095187	YP_195082.1	0	1	60.87	46	18	0	44	181	1	46	5e-09	56.2	Synechococcus phage S-PM2
CAM_READ_0315137725	YP_195082.1	0	1	62.5	40	15	0	3	122	9	48	4e-07	50.8	Synechococcus phage S-PM2
CAM_READ_0315283077	YP_195058.1	0	1	58.14	43	18	0	217	89	2	44	2e-08	54.7	Synechococcus phage S-PM2
CAM_READ_0315318893	YP_195082.1	0	1	62.5	48	18	0	145	2	1	48	2e-11	62.4	Synechococcus phage S-PM2
CAM_READ_0315497777	YP_195060.1	0	1	75	48	12	0	2	145	13	60	4e-19	82	Synechococcus phage S-PM2
CAM_READ_0315558187	YP_195082.1	0	1	60.47	43	17	0	6	134	1	43	9e-08	52.4	Synechococcus phage S-PM2
CAM_READ_0315600737	YP_195082.1	0	1	69.7	33	10	0	3	101	18	50	4e-06	48.5	Synechococcus phage S-PM2
CAM_READ_0316102917	YP_195083.1	0	1	46.32	136	47	2	43	372	7	142	5e-20	91.3	Synechococcus phage S-PM2
CAM_READ_0316114481	YP_195082.1	0	1	51.16	43	21	0	249	377	6	48	1e-05	48.9	Synechococcus phage S-PM2
CAM_READ_0316126113	YP_195082.1	0	1	54.24	59	27	0	185	9	2	60	2e-09	58.2	Synechococcus phage S-PM2
CAM_READ_0316168685	YP_195058.1	0	1	73.53	34	9	0	21	122	1	34	2e-09	58.9	Synechococcus phage S-PM2
CAM_READ_0316179899	YP_195055.1	0	1	67.16	67	22	0	38	238	1	67	1e-24	100	Synechococcus phage S-PM2
CAM_READ_0316179899	YP_195048.1	0	1	75	44	11	0	241	372	16	59	6e-15	76.6	Synechococcus phage S-PM2
CAM_READ_0316180537	YP_195077.1	0	1	60.29	68	25	1	323	120	1	66	1e-14	74.3	Synechococcus phage S-PM2
CAM_READ_0316180537	YP_717743.1	0	1	70	10	3	0	364	335	79	88	2e-06	20	Synechococcus phage syn9
CAM_READ_0316203377	YP_195083.1	0	1	45.69	116	56	1	365	18	110	218	2e-31	122	Synechococcus phage S-PM2
CAM_READ_0316217845	YP_195055.1	0	1	66.67	60	20	0	3	182	10	69	5e-20	88.6	Synechococcus phage S-PM2
CAM_READ_0316217845	YP_007518241.1	0	1	48.44	64	33	0	184	375	1	64	3e-08	56.6	Synechococcus phage S-RIM8 A.HR1
CAM_READ_0316245981	YP_195058.1	0	1	73.53	34	9	0	61	162	1	34	3e-09	59.3	Synechococcus phage S-PM2
CAM_READ_0316281785	YP_195083.1	0	1	41.91	136	53	2	21	350	7	142	8e-11	65.9	Synechococcus phage S-PM2
CAM_READ_0316310171	YP_195082.1	0	1	62.5	48	18	0	339	196	1	48	3e-10	62.4	Synechococcus phage S-PM2
CAM_READ_0316356343	YP_195082.1	0	1	65.96	47	16	0	141	281	1	47	4e-10	61.2	Synechococcus phage S-PM2
CAM_READ_0316383801	YP_195082.1	0	1	54.35	46	21	0	11	148	15	60	7e-06	49.7	Synechococcus phage S-PM2
CAM_READ_0316383801	YP_195043.1	0	1	86.21	58	8	0	120	293	1	58	2e-27	108	Synechococcus phage S-PM2
CAM_READ_0316400045	YP_004508671.1	0	1	52.83	53	25	0	3	161	6	58	1e-10	63.2	Synechococcus phage S-CRM01
CAM_READ_0316400045	YP_195058.1	0	1	49.18	61	28	1	167	349	1	58	7e-09	58.2	Synechococcus phage S-PM2
CAM_READ_0316405821	YP_195083.1	0	1	50.78	128	56	3	1	378	84	206	4e-35	132	Synechococcus phage S-PM2
CAM_READ_0316406993	YP_195082.1	0	1	55	60	27	0	21	200	1	60	3e-10	62	Synechococcus phage S-PM2
CAM_READ_0316406993	YP_195043.1	0	1	84.48	58	9	0	172	345	1	58	1e-26	107	Synechococcus phage S-PM2
CAM_READ_0316425709	YP_195077.1	0	1	59.7	67	25	1	202	2	1	65	3e-14	72.4	Synechococcus phage S-PM2
CAM_READ_0316442067	YP_195077.1	0	1	60.29	68	25	1	376	173	1	66	9e-15	74.3	Synechococcus phage S-PM2
CAM_READ_0316453253	YP_195082.1	0	1	63.16	38	14	0	114	1	1	38	1e-05	47.4	Synechococcus phage S-PM2
CAM_READ_0316487459	YP_004508671.1	0	1	52.83	53	25	0	3	161	6	58	5e-11	63.2	Synechococcus phage S-CRM01
CAM_READ_0316487459	YP_195058.1	0	1	59.09	44	18	0	167	298	1	44	5e-09	57.8	Synechococcus phage S-PM2
CAM_READ_0316504639	YP_195059.1	0	1	51.28	78	34	2	246	22	2	78	9e-08	55.5	Synechococcus phage S-PM2
CAM_READ_0316525913	YP_004508671.1	0	1	52.83	53	25	0	3	161	6	58	2e-10	63.2	Synechococcus phage S-CRM01
CAM_READ_0316525913	YP_195058.1	0	1	73.53	34	9	0	167	268	1	34	5e-09	58.9	Synechococcus phage S-PM2
CAM_READ_0316544877	YP_004508671.1	0	1	52.83	53	25	0	3	161	6	58	1e-10	63.2	Synechococcus phage S-CRM01
CAM_READ_0316544877	YP_195058.1	0	1	73.53	34	9	0	167	268	1	34	7e-09	58.2	Synechococcus phage S-PM2
CAM_READ_0316580811	YP_195082.1	0	1	62.79	43	16	0	129	1	2	44	1e-06	52	Synechococcus phage S-PM2
CAM_READ_0316585727	YP_195043.1	0	1	60	50	19	1	150	1	1	49	3e-11	64.3	Synechococcus phage S-PM2
CAM_READ_0316585727	YP_195082.1	0	1	70.59	34	10	0	259	158	15	48	4e-06	49.7	Synechococcus phage S-PM2
CAM_READ_0316592499	YP_195055.1	0	1	62.32	69	25	1	53	259	1	68	6e-22	92.4	Synechococcus phage S-PM2
CAM_READ_0316606357	YP_195043.1	0	1	84.21	57	9	0	171	1	1	57	5e-26	105	Synechococcus phage S-PM2
CAM_READ_0316613959	YP_195043.1	0	1	83.33	54	9	0	163	2	1	54	5e-24	99	Synechococcus phage S-PM2
CAM_READ_0316613959	YP_195082.1	0	1	55	60	27	0	314	135	1	60	1e-10	62	Synechococcus phage S-PM2
CAM_READ_0316694271	YP_004508671.1	0	1	52.83	53	25	0	3	161	6	58	1e-10	63.2	Synechococcus phage S-CRM01
CAM_READ_0316694271	YP_195058.1	0	1	73.53	34	9	0	167	268	1	34	4e-09	58.5	Synechococcus phage S-PM2
CAM_READ_0316694997	YP_195082.1	0	1	55	60	27	0	92	271	1	60	1e-10	62	Synechococcus phage S-PM2
CAM_READ_0316795329	YP_195082.1	0	1	61.7	47	18	0	149	9	1	47	3e-09	58.5	Synechococcus phage S-PM2
CAM_READ_0316796617	YP_195082.1	0	1	62.5	48	18	0	22	165	1	48	2e-11	62.4	Synechococcus phage S-PM2
CAM_READ_0316814161	YP_195077.1	0	1	50	74	34	2	75	296	1	71	4e-10	60.5	Synechococcus phage S-PM2
CAM_READ_0316817825	YP_195082.1	0	1	67.65	34	11	0	15	116	15	48	2e-06	50.1	Synechococcus phage S-PM2
CAM_READ_0316837937	YP_195077.1	0	1	58.82	68	26	1	374	171	1	66	2e-07	54.3	Synechococcus phage S-PM2
CAM_READ_0316840887	YP_195077.1	0	1	58.82	68	26	1	25	228	1	66	1e-14	73.6	Synechococcus phage S-PM2
CAM_READ_0316844539	YP_195064.1	0	1	63.83	47	13	1	130	2	1	47	2e-10	60.8	Synechococcus phage S-PM2
CAM_READ_0316903715	YP_195055.1	0	1	68.42	57	18	0	309	139	13	69	1e-19	85.9	Synechococcus phage S-PM2
CAM_READ_0316956715	YP_195058.1	0	1	73.53	34	9	0	117	16	1	34	6e-09	57.8	Synechococcus phage S-PM2
CAM_READ_0316956715	YP_004508671.1	0	1	51.72	58	28	0	296	123	1	58	6e-12	65.9	Synechococcus phage S-CRM01
CAM_READ_0317218965	YP_195082.1	0	1	58.14	43	18	0	130	2	1	43	3e-07	52.8	Synechococcus phage S-PM2
CAM_READ_0317233759	YP_195082.1	0	1	65.96	47	16	0	210	70	1	47	2e-10	60.8	Synechococcus phage S-PM2
CAM_READ_0317281769	YP_195055.1	0	1	67.65	68	22	0	206	3	2	69	8e-27	102	Synechococcus phage S-PM2
CAM_READ_0317310895	YP_195082.1	0	1	60.87	46	18	0	44	181	1	46	5e-09	56.2	Synechococcus phage S-PM2
CAM_READ_0317353433	YP_195082.1	0	1	62.5	40	15	0	3	122	9	48	4e-07	50.8	Synechococcus phage S-PM2
CAM_READ_0317498785	YP_195058.1	0	1	58.14	43	18	0	217	89	2	44	2e-08	54.7	Synechococcus phage S-PM2
CAM_READ_0317534601	YP_195082.1	0	1	62.5	48	18	0	145	2	1	48	2e-11	62.4	Synechococcus phage S-PM2
CAM_READ_0317713485	YP_195060.1	0	1	75	48	12	0	2	145	13	60	4e-19	82	Synechococcus phage S-PM2
CAM_READ_0317773895	YP_195082.1	0	1	60.47	43	17	0	6	134	1	43	9e-08	52.4	Synechococcus phage S-PM2
CAM_READ_0317816445	YP_195082.1	0	1	69.7	33	10	0	3	101	18	50	4e-06	48.5	Synechococcus phage S-PM2
CAM_READ_0318318625	YP_195083.1	0	1	46.32	136	47	2	43	372	7	142	5e-20	91.3	Synechococcus phage S-PM2
CAM_READ_0318330189	YP_195082.1	0	1	51.16	43	21	0	249	377	6	48	1e-05	48.9	Synechococcus phage S-PM2
CAM_READ_0318341821	YP_195082.1	0	1	54.24	59	27	0	185	9	2	60	2e-09	58.2	Synechococcus phage S-PM2
CAM_READ_0318384393	YP_195058.1	0	1	73.53	34	9	0	21	122	1	34	2e-09	58.9	Synechococcus phage S-PM2
CAM_READ_0318395607	YP_195055.1	0	1	67.16	67	22	0	38	238	1	67	1e-24	100	Synechococcus phage S-PM2
CAM_READ_0318395607	YP_195048.1	0	1	75	44	11	0	241	372	16	59	6e-15	76.6	Synechococcus phage S-PM2
CAM_READ_0318396245	YP_195077.1	0	1	60.29	68	25	1	323	120	1	66	1e-14	74.3	Synechococcus phage S-PM2
CAM_READ_0318396245	YP_717743.1	0	1	70	10	3	0	364	335	79	88	2e-06	20	Synechococcus phage syn9
CAM_READ_0318419085	YP_195083.1	0	1	45.69	116	56	1	365	18	110	218	2e-31	122	Synechococcus phage S-PM2
CAM_READ_0318433553	YP_195055.1	0	1	66.67	60	20	0	3	182	10	69	5e-20	88.6	Synechococcus phage S-PM2
CAM_READ_0318433553	YP_007518241.1	0	1	48.44	64	33	0	184	375	1	64	3e-08	56.6	Synechococcus phage S-RIM8 A.HR1
CAM_READ_0318461689	YP_195058.1	0	1	73.53	34	9	0	61	162	1	34	3e-09	59.3	Synechococcus phage S-PM2
CAM_READ_0318497493	YP_195083.1	0	1	41.91	136	53	2	21	350	7	142	8e-11	65.9	Synechococcus phage S-PM2
CAM_READ_0318525879	YP_195082.1	0	1	62.5	48	18	0	339	196	1	48	3e-10	62.4	Synechococcus phage S-PM2
CAM_READ_0318572051	YP_195082.1	0	1	65.96	47	16	0	141	281	1	47	4e-10	61.2	Synechococcus phage S-PM2
CAM_READ_0318599509	YP_195082.1	0	1	54.35	46	21	0	11	148	15	60	7e-06	49.7	Synechococcus phage S-PM2
CAM_READ_0318599509	YP_195043.1	0	1	86.21	58	8	0	120	293	1	58	2e-27	108	Synechococcus phage S-PM2
CAM_READ_0318615753	YP_004508671.1	0	1	52.83	53	25	0	3	161	6	58	1e-10	63.2	Synechococcus phage S-CRM01
CAM_READ_0318615753	YP_195058.1	0	1	49.18	61	28	1	167	349	1	58	7e-09	58.2	Synechococcus phage S-PM2
CAM_READ_0318621529	YP_195083.1	0	1	50.78	128	56	3	1	378	84	206	4e-35	132	Synechococcus phage S-PM2
CAM_READ_0318622701	YP_195082.1	0	1	55	60	27	0	21	200	1	60	3e-10	62	Synechococcus phage S-PM2
CAM_READ_0318622701	YP_195043.1	0	1	84.48	58	9	0	172	345	1	58	1e-26	107	Synechococcus phage S-PM2
CAM_READ_0318641417	YP_195077.1	0	1	59.7	67	25	1	202	2	1	65	3e-14	72.4	Synechococcus phage S-PM2
CAM_READ_0318657775	YP_195077.1	0	1	60.29	68	25	1	376	173	1	66	9e-15	74.3	Synechococcus phage S-PM2
CAM_READ_0318668961	YP_195082.1	0	1	63.16	38	14	0	114	1	1	38	1e-05	47.4	Synechococcus phage S-PM2
CAM_READ_0318703167	YP_004508671.1	0	1	52.83	53	25	0	3	161	6	58	5e-11	63.2	Synechococcus phage S-CRM01
CAM_READ_0318703167	YP_195058.1	0	1	59.09	44	18	0	167	298	1	44	5e-09	57.8	Synechococcus phage S-PM2
CAM_READ_0318720347	YP_195059.1	0	1	51.28	78	34	2	246	22	2	78	9e-08	55.5	Synechococcus phage S-PM2
CAM_READ_0318741621	YP_004508671.1	0	1	52.83	53	25	0	3	161	6	58	2e-10	63.2	Synechococcus phage S-CRM01
CAM_READ_0318741621	YP_195058.1	0	1	73.53	34	9	0	167	268	1	34	5e-09	58.9	Synechococcus phage S-PM2
CAM_READ_0318760585	YP_004508671.1	0	1	52.83	53	25	0	3	161	6	58	1e-10	63.2	Synechococcus phage S-CRM01
CAM_READ_0318760585	YP_195058.1	0	1	73.53	34	9	0	167	268	1	34	7e-09	58.2	Synechococcus phage S-PM2
CAM_READ_0318796519	YP_195082.1	0	1	62.79	43	16	0	129	1	2	44	1e-06	52	Synechococcus phage S-PM2
CAM_READ_0318801435	YP_195043.1	0	1	60	50	19	1	150	1	1	49	3e-11	64.3	Synechococcus phage S-PM2
CAM_READ_0318801435	YP_195082.1	0	1	70.59	34	10	0	259	158	15	48	4e-06	49.7	Synechococcus phage S-PM2
CAM_READ_0318808207	YP_195055.1	0	1	62.32	69	25	1	53	259	1	68	6e-22	92.4	Synechococcus phage S-PM2
CAM_READ_0318822065	YP_195043.1	0	1	84.21	57	9	0	171	1	1	57	5e-26	105	Synechococcus phage S-PM2
CAM_READ_0318829667	YP_195043.1	0	1	83.33	54	9	0	163	2	1	54	5e-24	99	Synechococcus phage S-PM2
CAM_READ_0318829667	YP_195082.1	0	1	55	60	27	0	314	135	1	60	1e-10	62	Synechococcus phage S-PM2
CAM_READ_0318909979	YP_004508671.1	0	1	52.83	53	25	0	3	161	6	58	1e-10	63.2	Synechococcus phage S-CRM01
CAM_READ_0318909979	YP_195058.1	0	1	73.53	34	9	0	167	268	1	34	4e-09	58.5	Synechococcus phage S-PM2
CAM_READ_0318910705	YP_195082.1	0	1	55	60	27	0	92	271	1	60	1e-10	62	Synechococcus phage S-PM2
CAM_READ_0319011037	YP_195082.1	0	1	61.7	47	18	0	149	9	1	47	3e-09	58.5	Synechococcus phage S-PM2
CAM_READ_0319012325	YP_195082.1	0	1	62.5	48	18	0	22	165	1	48	2e-11	62.4	Synechococcus phage S-PM2
CAM_READ_0319029869	YP_195077.1	0	1	50	74	34	2	75	296	1	71	4e-10	60.5	Synechococcus phage S-PM2
CAM_READ_0319033533	YP_195082.1	0	1	67.65	34	11	0	15	116	15	48	2e-06	50.1	Synechococcus phage S-PM2
CAM_READ_0319053645	YP_195077.1	0	1	58.82	68	26	1	374	171	1	66	2e-07	54.3	Synechococcus phage S-PM2
CAM_READ_0319056595	YP_195077.1	0	1	58.82	68	26	1	25	228	1	66	1e-14	73.6	Synechococcus phage S-PM2
CAM_READ_0319060247	YP_195064.1	0	1	63.83	47	13	1	130	2	1	47	2e-10	60.8	Synechococcus phage S-PM2
CAM_READ_0319119423	YP_195055.1	0	1	68.42	57	18	0	309	139	13	69	1e-19	85.9	Synechococcus phage S-PM2
CAM_READ_0319172423	YP_195058.1	0	1	73.53	34	9	0	117	16	1	34	6e-09	57.8	Synechococcus phage S-PM2
CAM_READ_0319172423	YP_004508671.1	0	1	51.72	58	28	0	296	123	1	58	6e-12	65.9	Synechococcus phage S-CRM01
CAM_READ_0319529045	YP_195058.1	0	1	59.09	44	18	0	344	213	1	44	3e-09	58.9	Synechococcus phage S-PM2
CAM_READ_0319619009	YP_195058.1	0	1	73.53	34	9	0	41	142	1	34	2e-09	59.3	Synechococcus phage S-PM2
CAM_READ_0319632079	YP_195055.1	0	1	68.33	60	19	0	168	347	1	60	2e-22	94.4	Synechococcus phage S-PM2
CAM_READ_0319700135	YP_195055.1	0	1	68.12	69	22	0	321	115	1	69	4e-26	103	Synechococcus phage S-PM2
CAM_READ_0319711943	YP_195056.1	0	1	89.13	46	5	0	1	138	15	60	2e-20	87.4	Synechococcus phage S-PM2
CAM_READ_0320004717	YP_195072.1	0	1	72.92	48	12	1	47	190	1	47	3e-16	76.3	Synechococcus phage S-PM2
CAM_READ_0320162875	YP_195077.1	0	1	49.15	59	28	1	264	88	10	66	9e-07	51.6	Synechococcus phage S-PM2
CAM_READ_0320315137	YP_195082.1	0	1	62.5	48	18	0	231	88	1	48	2e-10	62.4	Synechococcus phage S-PM2
CAM_READ_0320397703	YP_195058.1	0	1	73.53	34	9	0	42	143	1	34	2e-09	57.8	Synechococcus phage S-PM2
CAM_READ_0320578817	YP_195060.1	0	1	74.42	43	11	0	188	60	18	60	1e-15	73.9	Synechococcus phage S-PM2
CAM_READ_0320773121	YP_195072.1	0	1	70	40	12	0	120	1	10	49	3e-12	64.7	Synechococcus phage S-PM2
CAM_READ_0320900827	YP_195055.1	0	1	63.49	63	23	0	191	3	5	67	1e-21	89.4	Synechococcus phage S-PM2
CAM_READ_0321043481	YP_195072.1	0	1	64.86	37	12	1	2	112	21	56	3e-06	47.8	Synechococcus phage S-PM2
CAM_READ_0321607905	YP_195058.1	0	1	59.09	44	18	0	344	213	1	44	3e-09	58.9	Synechococcus phage S-PM2
CAM_READ_0321697869	YP_195058.1	0	1	73.53	34	9	0	41	142	1	34	2e-09	59.3	Synechococcus phage S-PM2
CAM_READ_0321710939	YP_195055.1	0	1	68.33	60	19	0	168	347	1	60	2e-22	94.4	Synechococcus phage S-PM2
CAM_READ_0321778995	YP_195055.1	0	1	68.12	69	22	0	321	115	1	69	4e-26	103	Synechococcus phage S-PM2
CAM_READ_0321790803	YP_195056.1	0	1	89.13	46	5	0	1	138	15	60	2e-20	87.4	Synechococcus phage S-PM2
CAM_READ_0322083577	YP_195072.1	0	1	72.92	48	12	1	47	190	1	47	3e-16	76.3	Synechococcus phage S-PM2
CAM_READ_0322241735	YP_195077.1	0	1	49.15	59	28	1	264	88	10	66	9e-07	51.6	Synechococcus phage S-PM2
CAM_READ_0322393997	YP_195082.1	0	1	62.5	48	18	0	231	88	1	48	2e-10	62.4	Synechococcus phage S-PM2
CAM_READ_0322476563	YP_195058.1	0	1	73.53	34	9	0	42	143	1	34	2e-09	57.8	Synechococcus phage S-PM2
CAM_READ_0322657677	YP_195060.1	0	1	74.42	43	11	0	188	60	18	60	1e-15	73.9	Synechococcus phage S-PM2
CAM_READ_0322851981	YP_195072.1	0	1	70	40	12	0	120	1	10	49	3e-12	64.7	Synechococcus phage S-PM2
CAM_READ_0322979687	YP_195055.1	0	1	63.49	63	23	0	191	3	5	67	1e-21	89.4	Synechococcus phage S-PM2
CAM_READ_0323122341	YP_195072.1	0	1	64.86	37	12	1	2	112	21	56	3e-06	47.8	Synechococcus phage S-PM2
CAM_READ_0323533859	YP_195077.1	0	1	60	55	20	1	410	246	14	66	2e-09	59.7	Synechococcus phage S-PM2
CAM_READ_0323541979	YP_195043.1	0	1	83.02	53	9	0	160	2	1	53	8e-23	96.7	Synechococcus phage S-PM2
CAM_READ_0323541979	YP_195082.1	0	1	55	60	27	0	311	132	1	60	2e-10	62	Synechococcus phage S-PM2
CAM_READ_0323589625	YP_195082.1	0	1	55	60	27	0	223	44	1	60	4e-10	62	Synechococcus phage S-PM2
CAM_READ_0323589893	YP_195083.1	0	1	57.14	119	42	2	356	6	83	194	2e-38	140	Synechococcus phage S-PM2
CAM_READ_0323592757	YP_195082.1	0	1	62.5	48	18	0	55	198	1	48	3e-10	62.4	Synechococcus phage S-PM2
CAM_READ_0323594149	YP_195082.1	0	1	65.96	47	16	0	209	69	1	47	1e-09	60.1	Synechococcus phage S-PM2
CAM_READ_0323656239	YP_195058.1	0	1	59.09	44	18	0	147	16	1	44	1e-08	57.8	Synechococcus phage S-PM2
CAM_READ_0323656239	YP_004508671.1	0	1	50	60	30	0	326	147	1	60	7e-11	63.9	Synechococcus phage S-CRM01
CAM_READ_0323663685	YP_195082.1	0	1	63.04	46	17	0	73	210	2	47	6e-08	54.7	Synechococcus phage S-PM2
CAM_READ_0323664863	YP_195055.1	0	1	71.93	57	16	0	393	223	13	69	4e-21	90.5	Synechococcus phage S-PM2
CAM_READ_0323683591	YP_195055.1	0	1	66.15	65	22	0	1	195	5	69	5e-23	96.7	Synechococcus phage S-PM2
CAM_READ_0323683591	YP_007518241.1	0	1	48.44	64	33	0	197	388	1	64	4e-08	56.6	Synechococcus phage S-RIM8 A.HR1
CAM_READ_0323687399	YP_195043.1	0	1	61.02	59	22	1	192	16	1	58	8e-15	75.9	Synechococcus phage S-PM2
CAM_READ_0323687399	YP_195082.1	0	1	64.58	48	17	0	343	200	1	48	9e-10	60.5	Synechococcus phage S-PM2
CAM_READ_0323690553	YP_195082.1	0	1	63.89	36	13	0	144	251	15	50	5e-07	52	Synechococcus phage S-PM2
CAM_READ_0323717677	YP_004508671.1	0	1	52.83	53	25	0	2	160	6	58	2e-10	63.2	Synechococcus phage S-CRM01
CAM_READ_0323717677	YP_195058.1	0	1	59.09	44	18	0	166	297	1	44	6e-09	58.5	Synechococcus phage S-PM2
CAM_READ_0323726297	YP_195083.1	0	1	46.32	136	64	2	57	458	83	211	1e-37	138	Synechococcus phage S-PM2
CAM_READ_0323733767	YP_195074.1	0	1	75	64	16	0	2	193	22	85	2e-09	60.5	Synechococcus phage S-PM2
CAM_READ_0323736997	YP_195077.1	0	1	58.82	68	26	1	207	4	1	66	3e-13	70.9	Synechococcus phage S-PM2
CAM_READ_0323788399	YP_195082.1	0	1	64.58	48	17	0	79	222	1	48	6e-10	60.5	Synechococcus phage S-PM2
CAM_READ_0323802355	YP_195043.1	0	1	84.48	58	9	0	274	101	1	58	7e-27	108	Synechococcus phage S-PM2
CAM_READ_0323802355	YP_195082.1	0	1	55	60	27	0	425	246	1	60	4e-10	62	Synechococcus phage S-PM2
CAM_READ_0323806229	YP_195077.1	0	1	58	50	19	1	493	344	19	66	9e-07	52.8	Synechococcus phage S-PM2
CAM_READ_0323820811	YP_195083.1	0	1	40.69	145	70	4	469	53	84	218	8e-29	115	Synechococcus phage S-PM2
CAM_READ_0323865549	YP_195055.1	0	1	71.43	56	16	0	1	168	14	69	2e-19	86.7	Synechococcus phage S-PM2
CAM_READ_0323865549	YP_007674587.1	0	1	46.94	49	26	0	204	350	12	60	4e-08	54.3	Synechococcus phage S-SKS1
CAM_READ_0323871965	YP_195083.1	0	1	47.1	138	47	2	361	26	7	144	3e-21	95.5	Synechococcus phage S-PM2
CAM_READ_0323927867	YP_195059.1	0	1	49.23	65	29	2	187	2	2	65	7e-10	60.8	Synechococcus phage S-PM2
CAM_READ_0323933003	YP_195077.1	0	1	54.72	53	22	1	161	3	1	51	3e-06	51.2	Synechococcus phage S-PM2
CAM_READ_0323938679	YP_007001749.1	0	1	47.46	59	26	1	224	48	23	76	9e-06	50.1	Synechococcus phage S-MbCM6
CAM_READ_0323938679	YP_195043.1	0	1	84.48	58	9	0	224	51	1	58	6e-27	107	Synechococcus phage S-PM2
CAM_READ_0323938679	YP_195082.1	0	1	51.79	56	27	0	363	196	5	60	1e-07	54.7	Synechococcus phage S-PM2
CAM_READ_0323953339	YP_195077.1	0	1	57.97	69	27	1	8	214	1	67	3e-14	72.8	Synechococcus phage S-PM2
CAM_READ_0324009417	YP_195058.1	0	1	59.09	44	18	0	7	138	1	44	2e-09	58.9	Synechococcus phage S-PM2
CAM_READ_0324011801	YP_195082.1	0	1	55.17	58	26	0	43	216	1	58	5e-10	59.3	Synechococcus phage S-PM2
CAM_READ_0324050187	YP_195082.1	0	1	56.86	51	22	0	212	364	1	51	8e-08	55.1	Synechococcus phage S-PM2
CAM_READ_0324053687	YP_195077.1	0	1	60.71	56	20	1	3	170	13	66	4e-10	61.6	Synechococcus phage S-PM2
CAM_READ_0324097195	YP_004508671.1	0	1	51.79	56	27	0	5	172	5	60	3e-10	62.4	Synechococcus phage S-CRM01
CAM_READ_0324097195	YP_195058.1	0	1	73.53	34	9	0	172	273	1	34	1e-08	57.8	Synechococcus phage S-PM2
CAM_READ_0324098411	YP_195055.1	0	1	68.12	69	22	0	242	36	1	69	8e-27	104	Synechococcus phage S-PM2
CAM_READ_0324109903	YP_195083.1	0	1	52.82	142	58	2	3	422	63	197	2e-34	129	Synechococcus phage S-PM2
CAM_READ_0324110377	YP_195082.1	0	1	55	60	27	0	182	361	1	60	4e-10	62	Synechococcus phage S-PM2
CAM_READ_0324114075	YP_195043.1	0	1	69.57	92	28	0	276	1	1	92	5e-37	133	Synechococcus phage S-PM2
CAM_READ_0324114075	YP_007001749.1	0	1	47.46	59	26	1	276	100	23	76	9e-06	50.4	Synechococcus phage S-MbCM6
CAM_READ_0324114075	YP_195082.1	0	1	60.87	46	18	0	423	286	2	47	6e-08	55.5	Synechococcus phage S-PM2
CAM_READ_0324115687	YP_195082.1	0	1	61.9	42	16	0	127	2	2	43	2e-06	50.4	Synechococcus phage S-PM2
CAM_READ_0324126923	YP_195043.1	0	1	69.77	86	26	0	258	1	1	86	2e-33	125	Synechococcus phage S-PM2
CAM_READ_0324126923	YP_195082.1	0	1	55.77	52	23	0	385	230	9	60	2e-07	54.3	Synechococcus phage S-PM2
CAM_READ_0324134753	YP_195082.1	0	1	58.18	55	22	1	200	36	1	54	2e-09	59.7	Synechococcus phage S-PM2
CAM_READ_0324145307	YP_195077.1	0	1	58.82	68	26	1	25	228	1	66	1e-14	73.6	Synechococcus phage S-PM2
CAM_READ_0324177509	YP_195055.1	0	1	67.86	56	18	0	215	382	1	56	8e-20	87	Synechococcus phage S-PM2
CAM_READ_0324179263	YP_195082.1	0	1	56.25	48	21	0	338	195	1	48	2e-08	56.2	Synechococcus phage S-PM2
CAM_READ_0324180349	YP_195082.1	0	1	55	60	27	0	121	300	1	60	2e-10	62	Synechococcus phage S-PM2
CAM_READ_0324180349	AFK66359.1	0	1	71.43	28	8	0	272	355	1	28	3e-08	49.3	Synechococcus phage S-CBM2
CAM_READ_0324204281	YP_195082.1	0	1	60.98	41	16	0	435	313	8	48	1e-06	52	Synechococcus phage S-PM2
CAM_READ_0324209757	YP_195083.1	0	1	44.14	111	55	1	15	347	110	213	6e-29	115	Synechococcus phage S-PM2
CAM_READ_0324236673	YP_195055.1	0	1	71.43	56	16	0	168	1	1	56	1e-21	92	Synechococcus phage S-PM2
CAM_READ_0324278671	YP_195058.1	0	1	73.53	34	9	0	77	178	1	34	6e-09	58.2	Synechococcus phage S-PM2
CAM_READ_0324294859	YP_195077.1	0	1	50	66	30	2	10	207	4	66	2e-08	55.5	Synechococcus phage S-PM2
CAM_READ_0324298789	YP_195082.1	0	1	61.36	44	17	0	73	204	1	44	1e-07	53.9	Synechococcus phage S-PM2
CAM_READ_0324335423	YP_195058.1	0	1	59.09	44	18	0	51	182	1	44	3e-09	59.3	Synechococcus phage S-PM2
CAM_READ_0324356291	YP_195059.1	0	1	45.76	59	28	2	68	235	2	59	3e-07	52.4	Synechococcus phage S-PM2
CAM_READ_0324378935	YP_195077.1	0	1	61.02	59	21	1	1	177	10	66	4e-11	65.1	Synechococcus phage S-PM2
CAM_READ_0324435297	YP_195077.1	0	1	58.7	46	17	1	4	141	23	66	4e-06	49.3	Synechococcus phage S-PM2
CAM_READ_0324451031	YP_195082.1	0	1	55	60	27	0	46	225	1	60	2e-10	62	Synechococcus phage S-PM2
CAM_READ_0324451031	YP_195043.1	0	1	84.78	46	7	0	197	334	1	46	2e-19	87.4	Synechococcus phage S-PM2
CAM_READ_0324471087	YP_007674587.1	0	1	52.38	42	20	0	126	1	1	42	8e-06	48.9	Synechococcus phage S-SKS1
CAM_READ_0324471087	YP_195055.1	0	1	66.67	60	20	0	311	132	9	68	4e-21	89.7	Synechococcus phage S-PM2
CAM_READ_0324485043	YP_195082.1	0	1	63.04	46	17	0	143	6	1	46	8e-09	58.2	Synechococcus phage S-PM2
CAM_READ_0324507921	YP_195077.1	0	1	58.82	51	19	1	3	155	18	66	7e-08	53.9	Synechococcus phage S-PM2
CAM_READ_0324521857	YP_195082.1	0	1	61.9	42	16	0	127	2	1	42	9e-08	53.9	Synechococcus phage S-PM2
CAM_READ_0324578413	YP_195077.1	0	1	54	50	21	1	26	175	1	48	4e-06	48.9	Synechococcus phage S-PM2
CAM_READ_0324675559	YP_195077.1	0	1	57.89	57	22	1	203	33	1	55	6e-10	60.8	Synechococcus phage S-PM2
CAM_READ_0324705069	YP_195055.1	0	1	73.08	52	14	0	244	399	1	52	7e-20	87.4	Synechococcus phage S-PM2
CAM_READ_0324709185	YP_195063.1	0	1	62.75	51	17	1	260	108	6	54	2e-11	64.7	Synechococcus phage S-PM2
CAM_READ_0324730139	YP_195055.1	0	1	66.67	63	21	0	197	385	1	63	8e-22	92.8	Synechococcus phage S-PM2
CAM_READ_0324748593	YP_195077.1	0	1	57.58	66	26	1	3	200	3	66	6e-13	68.6	Synechococcus phage S-PM2
CAM_READ_0324779289	YP_195077.1	0	1	60.71	56	20	1	5	172	13	66	8e-11	62	Synechococcus phage S-PM2
CAM_READ_0324813673	YP_195055.1	0	1	66.67	69	23	0	197	403	1	69	2e-25	102	Synechococcus phage S-PM2
CAM_READ_0324849079	YP_195043.1	0	1	92.59	27	2	0	81	1	1	27	5e-08	57	Synechococcus phage S-PM2
CAM_READ_0324849079	YP_195082.1	0	1	52.94	51	24	0	205	53	10	60	5e-07	53.1	Synechococcus phage S-PM2
CAM_READ_0324852335	YP_195077.1	0	1	55.56	54	22	1	164	3	1	52	2e-07	53.5	Synechococcus phage S-PM2
CAM_READ_0324869587	YP_195082.1	0	1	55.1	49	22	0	140	286	1	49	2e-08	56.2	Synechococcus phage S-PM2
CAM_READ_0324889531	YP_195077.1	0	1	59.02	61	23	1	238	420	1	59	3e-11	65.1	Synechococcus phage S-PM2
CAM_READ_0324961529	YP_195082.1	0	1	64	50	18	0	181	32	1	50	2e-11	62.4	Synechococcus phage S-PM2
CAM_READ_0325020107	YP_195077.1	0	1	58.82	68	26	1	249	46	1	66	1e-14	72.8	Synechococcus phage S-PM2
CAM_READ_0325083371	YP_195058.1	0	1	60.71	56	22	0	356	189	1	56	1e-13	70.9	Synechococcus phage S-PM2
CAM_READ_0325117519	YP_195043.1	0	1	92.59	27	2	0	153	73	1	27	2e-08	57	Synechococcus phage S-PM2
CAM_READ_0325117519	YP_195082.1	0	1	55.77	52	23	0	280	125	9	60	8e-08	54.3	Synechococcus phage S-PM2
CAM_READ_0325125767	YP_195082.1	0	1	55	60	27	0	304	125	1	60	3e-10	62	Synechococcus phage S-PM2
CAM_READ_0325158063	YP_195055.1	0	1	69.57	46	14	0	138	1	9	54	1e-15	74.7	Synechococcus phage S-PM2
CAM_READ_0325468579	YP_195082.1	0	1	58.54	41	17	0	133	11	4	44	5e-06	48.1	Synechococcus phage S-PM2
CAM_READ_0325797941	YP_007518241.1	0	1	58.33	72	30	0	258	43	1	72	8e-19	85.5	Synechococcus phage S-RIM8 A.HR1
CAM_READ_0325797941	YP_195055.1	0	1	69.57	69	21	0	467	261	1	69	1e-26	105	Synechococcus phage S-PM2
CAM_READ_0325959309	YP_195043.1	0	1	67.5	40	13	0	121	2	75	114	9e-35	64.3	Synechococcus phage S-PM2
CAM_READ_0325959309	YP_195082.1	0	1	57.14	56	23	1	491	324	2	56	1e-08	58.2	Synechococcus phage S-PM2
CAM_READ_0326193761	YP_195055.1	0	1	67.65	68	22	0	2	205	2	69	3e-26	103	Synechococcus phage S-PM2
CAM_READ_0326601115	YP_195083.1	0	1	49.64	137	60	2	44	448	88	217	3e-41	147	Synechococcus phage S-PM2
CAM_READ_0326633463	YP_195079.1	0	1	32	100	59	3	276	1	46	144	6e-06	50.8	Synechococcus phage S-PM2
CAM_READ_0326673885	YP_195083.1	0	1	51.39	144	63	3	433	8	52	190	2e-33	128	Synechococcus phage S-PM2
CAM_READ_0326743699	YP_195083.1	0	1	51.69	118	50	3	124	471	88	200	2e-32	125	Synechococcus phage S-PM2
CAM_READ_0326756223	YP_195082.1	0	1	57.45	47	20	0	249	389	2	48	5e-08	55.5	Synechococcus phage S-PM2
CAM_READ_0326758167	YP_195082.1	0	1	62.5	48	18	0	274	131	1	48	2e-10	62.4	Synechococcus phage S-PM2
CAM_READ_0326759513	YP_717743.1	0	1	88.46	52	6	0	3	158	36	87	2e-12	68.9	Synechococcus phage syn9
CAM_READ_0326759513	YP_195077.1	0	1	60.29	68	25	1	173	376	1	66	1e-14	74.3	Synechococcus phage S-PM2
CAM_READ_0326763213	YP_195082.1	0	1	55.56	45	20	0	363	229	4	48	8e-06	49.7	Synechococcus phage S-PM2
CAM_READ_0326782553	YP_195077.1	0	1	60.29	68	25	1	304	101	1	66	1e-14	74.3	Synechococcus phage S-PM2
CAM_READ_0326803033	YP_195055.1	0	1	69.09	55	17	0	197	33	15	69	1e-19	84.7	Synechococcus phage S-PM2
CAM_READ_0326839031	YP_195055.1	0	1	68.12	69	22	0	46	252	1	69	1e-26	105	Synechococcus phage S-PM2
CAM_READ_0326839031	YP_007674587.1	0	1	57.75	71	30	0	254	466	1	71	4e-21	91.7	Synechococcus phage S-SKS1
CAM_READ_0326845437	YP_195059.1	0	1	50	70	31	2	8	208	2	70	6e-12	67	Synechococcus phage S-PM2
CAM_READ_0326904859	YP_195083.1	0	1	51.97	127	54	3	377	3	52	173	2e-23	101	Synechococcus phage S-PM2
CAM_READ_0326904953	YP_195056.1	0	1	78.72	47	10	0	330	190	15	61	1e-16	79.3	Synechococcus phage S-PM2
CAM_READ_0326908603	YP_195077.1	0	1	52.46	61	27	1	482	300	8	66	4e-08	56.6	Synechococcus phage S-PM2
CAM_READ_0326910377	YP_195082.1	0	1	56.25	48	21	0	362	505	1	48	2e-08	57.8	Synechococcus phage S-PM2
CAM_READ_0326917331	YP_195083.1	0	1	52.21	136	55	3	404	3	40	167	3e-25	106	Synechococcus phage S-PM2
CAM_READ_0326923373	YP_195059.1	0	1	51.35	74	32	2	243	31	2	74	1e-06	52.8	Synechococcus phage S-PM2
CAM_READ_0326945697	YP_717743.1	0	1	50	78	36	1	235	11	3	80	5e-15	76.3	Synechococcus phage syn9
CAM_READ_0326945697	YP_195082.1	0	1	62.75	51	19	0	380	228	1	51	3e-10	62.4	Synechococcus phage S-PM2
CAM_READ_0326963755	YP_195077.1	0	1	58.82	68	26	1	42	245	1	66	5e-14	72.8	Synechococcus phage S-PM2
CAM_READ_0326969031	YP_195082.1	0	1	62.5	48	18	0	333	190	1	48	6e-09	58.5	Synechococcus phage S-PM2
CAM_READ_0326974215	YP_195043.1	0	1	67.89	109	35	0	327	1	1	109	2e-45	156	Synechococcus phage S-PM2
CAM_READ_0326974215	YP_195082.1	0	1	53.45	58	27	0	472	299	3	60	1e-08	58.2	Synechococcus phage S-PM2
CAM_READ_0326998675	YP_195055.1	0	1	63.49	63	23	0	217	29	1	63	5e-21	91.3	Synechococcus phage S-PM2
CAM_READ_0327076991	YP_004508671.1	0	1	51.79	56	27	0	7	174	5	60	3e-10	62.4	Synechococcus phage S-CRM01
CAM_READ_0327076991	YP_195058.1	0	1	59.09	44	18	0	174	305	1	44	5e-09	58.9	Synechococcus phage S-PM2
CAM_READ_0327090247	YP_195055.1	0	1	63.49	63	23	0	192	4	1	63	5e-21	90.9	Synechococcus phage S-PM2
CAM_READ_0327125491	YP_195077.1	0	1	60.29	68	25	1	444	241	1	66	2e-14	74.3	Synechococcus phage S-PM2
CAM_READ_0327125491	YP_004508688.1	0	1	42.86	63	33	2	447	262	2	62	6e-06	50.4	Synechococcus phage S-CRM01
CAM_READ_0327127757	YP_195082.1	0	1	64.58	48	17	0	123	266	1	48	2e-10	61.2	Synechococcus phage S-PM2
CAM_READ_0327166371	YP_195058.1	0	1	73.53	34	9	0	130	231	1	34	5e-09	58.5	Synechococcus phage S-PM2
CAM_READ_0327169253	YP_195055.1	0	1	71.43	56	16	0	233	400	1	56	4e-21	91.3	Synechococcus phage S-PM2
CAM_READ_0327220855	YP_195059.1	0	1	50	74	33	2	419	207	2	74	9e-07	52.8	Synechococcus phage S-PM2
CAM_READ_0327264661	YP_195084.1	0	1	38.16	76	47	0	128	355	1	76	4e-12	67.4	Synechococcus phage S-PM2
CAM_READ_0327266771	YP_195082.1	0	1	63.41	41	15	0	380	258	8	48	3e-06	50.8	Synechococcus phage S-PM2
CAM_READ_0327275169	YP_195082.1	0	1	57.45	47	20	0	123	263	1	47	6e-08	55.8	Synechococcus phage S-PM2
CAM_READ_0327287549	YP_004508671.1	0	1	53.19	47	22	0	1	141	12	58	1e-08	57.8	Synechococcus phage S-CRM01
CAM_READ_0327287549	YP_195058.1	0	1	73.53	34	9	0	413	514	1	34	7e-09	58.5	Synechococcus phage S-PM2
CAM_READ_0327287891	YP_195082.1	0	1	61.7	47	18	0	426	286	2	48	2e-09	60.1	Synechococcus phage S-PM2
CAM_READ_0327294805	YP_195043.1	0	1	84.48	58	9	0	201	28	1	58	7e-27	107	Synechococcus phage S-PM2
CAM_READ_0327294805	YP_195082.1	0	1	54.24	59	27	0	349	173	2	60	6e-09	58.2	Synechococcus phage S-PM2
CAM_READ_0327317659	YP_195059.1	0	1	50	78	35	2	341	117	2	78	1e-08	58.2	Synechococcus phage S-PM2
CAM_READ_0327353649	YP_195077.1	0	1	60.29	68	25	1	118	321	1	66	1e-14	74.3	Synechococcus phage S-PM2
CAM_READ_0327355479	YP_195082.1	0	1	60.42	48	19	0	171	314	1	48	4e-08	55.5	Synechococcus phage S-PM2
CAM_READ_0327408543	YP_195082.1	0	1	65.79	38	13	0	115	228	1	38	2e-06	49.7	Synechococcus phage S-PM2
CAM_READ_0327418867	YP_195078.1	0	1	56.25	48	21	0	184	327	35	82	2e-10	62.4	Synechococcus phage S-PM2
CAM_READ_0327460695	YP_195055.1	0	1	68.42	57	18	0	29	199	13	69	3e-20	87.8	Synechococcus phage S-PM2
CAM_READ_0327460695	YP_007674587.1	0	1	55.1	49	22	0	200	346	1	49	4e-09	58.5	Synechococcus phage S-SKS1
CAM_READ_0327545029	YP_195082.1	0	1	56.25	48	21	0	209	66	1	48	3e-08	55.8	Synechococcus phage S-PM2
CAM_READ_0327571407	YP_195082.1	0	1	62	50	19	0	153	4	2	51	1e-09	59.7	Synechococcus phage S-PM2
CAM_READ_0327582525	YP_195082.1	0	1	62.75	51	19	0	195	43	1	51	4e-10	61.2	Synechococcus phage S-PM2
CAM_READ_0327615245	YP_195077.1	0	1	59.7	67	25	1	1	201	2	66	8e-14	71.6	Synechococcus phage S-PM2
CAM_READ_0327626427	YP_195059.1	0	1	48.1	79	37	2	19	246	2	79	5e-14	71.6	Synechococcus phage S-PM2
CAM_READ_0327635565	YP_195059.1	0	1	51.28	78	34	2	72	296	2	78	5e-08	55.1	Synechococcus phage S-PM2
CAM_READ_0327657499	YP_195078.1	0	1	67.74	31	10	0	42	134	42	72	2e-06	49.7	Synechococcus phage S-PM2
CAM_READ_0327668607	YP_195082.1	0	1	62.5	48	18	0	161	18	1	48	8e-11	62.4	Synechococcus phage S-PM2
CAM_READ_0327711163	YP_195063.1	0	1	56	50	20	1	297	148	4	51	5e-09	57.8	Synechococcus phage S-PM2
CAM_READ_0327737619	YP_195055.1	0	1	66.67	57	19	0	180	10	13	69	2e-20	86.3	Synechococcus phage S-PM2
CAM_READ_0327743649	YP_195077.1	0	1	56	50	20	1	94	243	1	48	3e-06	49.7	Synechococcus phage S-PM2
CAM_READ_0327751341	YP_195078.1	0	1	42.42	66	27	2	54	218	6	71	3e-08	55.1	Synechococcus phage S-PM2
CAM_READ_0327759661	YP_195082.1	0	1	64	50	18	0	45	194	1	50	1e-11	64.3	Synechococcus phage S-PM2
CAM_READ_0335341437	YP_195058.1	0	1	75.76	33	8	0	208	306	2	34	2e-08	57	Synechococcus phage S-PM2
CAM_READ_0335345647	YP_195077.1	0	1	58.82	68	26	1	244	41	1	66	8e-14	72.4	Synechococcus phage S-PM2
CAM_READ_0335358491	YP_007518241.1	0	1	57.81	64	27	0	195	4	1	64	8e-16	77.8	Synechococcus phage S-RIM8 A.HR1
CAM_READ_0335358491	YP_195055.1	0	1	69.57	69	21	0	404	198	1	69	2e-26	105	Synechococcus phage S-PM2
CAM_READ_0335371571	YP_195058.1	0	1	75.76	33	8	0	208	306	2	34	1e-08	57.4	Synechococcus phage S-PM2
CAM_READ_0335378525	YP_195058.1	0	1	59.09	44	18	0	308	177	1	44	5e-09	58.5	Synechococcus phage S-PM2
CAM_READ_0335382907	YP_195058.1	0	1	75.76	33	8	0	208	306	2	34	1e-08	57.4	Synechococcus phage S-PM2
CAM_READ_0335389563	YP_195058.1	0	1	75.76	33	8	0	208	306	2	34	1e-08	57.4	Synechococcus phage S-PM2
CAM_READ_0335393597	YP_195082.1	0	1	55	60	27	0	168	347	1	60	4e-10	62	Synechococcus phage S-PM2
CAM_READ_0335393597	YP_195043.1	0	1	84.48	58	9	0	319	492	1	58	2e-26	107	Synechococcus phage S-PM2
CAM_READ_0335395617	YP_195058.1	0	1	75.76	33	8	0	207	305	2	34	1e-08	57.4	Synechococcus phage S-PM2
CAM_READ_0335405719	YP_195058.1	0	1	59.09	44	18	0	308	177	1	44	5e-09	58.5	Synechococcus phage S-PM2
CAM_READ_0335406509	YP_195083.1	0	1	47.86	140	64	2	3	416	86	218	2e-41	148	Synechococcus phage S-PM2
CAM_READ_0335432815	YP_195058.1	0	1	75.76	33	8	0	207	305	2	34	2e-08	57	Synechococcus phage S-PM2
CAM_READ_0335444135	YP_195083.1	0	1	45.69	116	56	1	445	98	110	218	1e-31	122	Synechococcus phage S-PM2
CAM_READ_0335446925	YP_195058.1	0	1	75.76	33	8	0	208	306	2	34	1e-08	57.4	Synechococcus phage S-PM2
CAM_READ_0335472191	YP_195058.1	0	1	75.76	33	8	0	208	306	2	34	2e-08	57.4	Synechococcus phage S-PM2
CAM_READ_0335473937	YP_195077.1	0	1	57.81	64	25	1	192	1	1	62	5e-12	66.6	Synechococcus phage S-PM2
CAM_READ_0335476625	YP_195058.1	0	1	59.09	44	18	0	49	180	1	44	5e-09	58.9	Synechococcus phage S-PM2
CAM_READ_0335495345	YP_195055.1	0	1	68.12	69	22	0	245	39	1	69	3e-26	104	Synechococcus phage S-PM2
CAM_READ_0335510029	YP_195058.1	0	1	75.76	33	8	0	208	306	2	34	1e-08	57.4	Synechococcus phage S-PM2
CAM_READ_0335511833	YP_195043.1	0	1	84.48	58	9	0	239	66	1	58	1e-26	107	Synechococcus phage S-PM2
CAM_READ_0335511833	YP_195082.1	0	1	55	60	27	0	390	211	1	60	5e-10	61.6	Synechococcus phage S-PM2
CAM_READ_0335513949	YP_195082.1	0	1	60.87	46	18	0	138	1	1	46	5e-08	56.2	Synechococcus phage S-PM2
CAM_READ_0335514687	YP_195055.1	0	1	69.57	69	21	0	168	374	1	69	2e-27	108	Synechococcus phage S-PM2
CAM_READ_0335514687	YP_007674587.1	0	1	53.49	43	20	0	378	506	1	43	6e-06	50.4	Synechococcus phage S-SKS1
CAM_READ_0335530885	YP_007674587.1	0	1	57.75	71	30	0	307	95	1	71	4e-21	91.7	Synechococcus phage S-SKS1
CAM_READ_0335530885	YP_195055.1	0	1	68.25	63	20	0	501	313	6	68	3e-22	94.7	Synechococcus phage S-PM2
CAM_READ_0335555829	YP_195058.1	0	1	75.76	33	8	0	208	306	2	34	1e-08	57.4	Synechococcus phage S-PM2
CAM_READ_0335559379	YP_195055.1	0	1	68.25	63	20	0	424	236	7	69	6e-23	96.3	Synechococcus phage S-PM2
CAM_READ_0335564761	YP_195055.1	0	1	69.57	69	21	0	168	374	1	69	2e-27	108	Synechococcus phage S-PM2
CAM_READ_0335564761	YP_007674587.1	0	1	53.49	43	20	0	378	506	1	43	6e-06	50.4	Synechococcus phage S-SKS1
CAM_READ_0335568847	YP_195082.1	0	1	64.58	48	17	0	198	341	1	48	1e-09	60.5	Synechococcus phage S-PM2
CAM_READ_0335574955	YP_195082.1	0	1	60.87	46	18	0	138	1	1	46	5e-08	56.2	Synechococcus phage S-PM2
CAM_READ_0335580543	YP_195083.1	0	1	50	122	52	2	360	1	88	202	2e-34	130	Synechococcus phage S-PM2
CAM_READ_0335594019	YP_195077.1	0	1	61.9	63	22	1	384	196	6	66	9e-13	69.3	Synechococcus phage S-PM2
CAM_READ_0335594585	YP_195055.1	0	1	69.57	69	21	0	62	268	1	69	4e-27	107	Synechococcus phage S-PM2
CAM_READ_0335618947	YP_195055.1	0	1	67.27	55	18	0	166	2	1	55	5e-19	85.1	Synechococcus phage S-PM2
CAM_READ_0335641527	YP_004508671.1	0	1	50	60	30	0	172	351	1	60	8e-11	63.9	Synechococcus phage S-CRM01
CAM_READ_0335641527	YP_195058.1	0	1	59.57	47	19	0	351	491	1	47	2e-10	62.4	Synechococcus phage S-PM2
CAM_READ_0335657981	YP_195043.1	0	1	68.47	111	35	0	334	2	1	111	2e-47	161	Synechococcus phage S-PM2
CAM_READ_0335657981	YP_195082.1	0	1	53.33	60	28	0	485	306	1	60	1e-09	60.8	Synechococcus phage S-PM2
CAM_READ_0335663147	YP_195082.1	0	1	64.58	48	17	0	198	341	1	48	9e-10	60.5	Synechococcus phage S-PM2
CAM_READ_0335671055	YP_004508671.1	0	1	52	50	24	0	4	153	11	60	2e-08	57.4	Synechococcus phage S-CRM01
CAM_READ_0335671055	YP_195058.1	0	1	73.53	34	9	0	153	254	1	34	1e-08	57.8	Synechococcus phage S-PM2
CAM_READ_0335673693	YP_195077.1	0	1	58.82	68	26	1	244	41	1	66	8e-14	72.4	Synechococcus phage S-PM2
CAM_READ_0335680881	YP_195082.1	0	1	64.58	48	17	0	198	341	1	48	1e-09	60.5	Synechococcus phage S-PM2
CAM_READ_0335683675	YP_007518241.1	0	1	57.81	64	27	0	197	6	1	64	4e-16	77.8	Synechococcus phage S-RIM8 A.HR1
CAM_READ_0335683675	YP_195055.1	0	1	68.12	69	22	0	406	200	1	69	1e-26	104	Synechococcus phage S-PM2
CAM_READ_0335697309	YP_195058.1	0	1	75.76	33	8	0	208	306	2	34	2e-08	57	Synechococcus phage S-PM2
CAM_READ_0335707315	YP_195058.1	0	1	75.76	33	8	0	3	101	2	34	2e-08	57	Synechococcus phage S-PM2
CAM_READ_0335730875	YP_195058.1	0	1	59.09	44	18	0	49	180	1	44	4e-09	58.9	Synechococcus phage S-PM2
CAM_READ_0335767137	YP_195083.1	0	1	49.65	143	63	2	436	14	83	218	7e-44	154	Synechococcus phage S-PM2
CAM_READ_0335786657	YP_195083.1	0	1	47.83	138	63	2	421	14	88	218	3e-40	145	Synechococcus phage S-PM2
CAM_READ_0335792755	YP_195077.1	0	1	57.41	54	21	1	201	40	15	66	2e-08	56.6	Synechococcus phage S-PM2
CAM_READ_0335797209	YP_195083.1	0	1	45.14	144	69	3	467	42	83	218	2e-38	140	Synechococcus phage S-PM2
CAM_READ_0335803941	YP_717743.1	0	1	79.17	48	10	0	4	147	26	73	4e-17	81.6	Synechococcus phage syn9
CAM_READ_0335803941	YP_195077.1	0	1	55.56	54	22	1	206	367	1	52	1e-07	53.9	Synechococcus phage S-PM2
CAM_READ_0335821551	YP_195083.1	0	1	46.32	136	47	2	331	2	7	142	6e-20	91.3	Synechococcus phage S-PM2
CAM_READ_0335825657	YP_195083.1	0	1	50.65	154	65	3	456	1	58	202	3e-34	130	Synechococcus phage S-PM2
CAM_READ_0335851305	YP_195043.1	0	1	66.94	124	41	0	373	2	1	124	9e-54	177	Synechococcus phage S-PM2
CAM_READ_0335851305	YP_195082.1	0	1	55.77	52	23	0	500	345	9	60	2e-07	54.3	Synechococcus phage S-PM2
CAM_READ_0335859595	YP_195058.1	0	1	59.09	44	18	0	42	173	1	44	5e-09	57.8	Synechococcus phage S-PM2
CAM_READ_0335860385	YP_004508671.1	0	1	52	50	24	0	4	153	11	60	1e-08	57.4	Synechococcus phage S-CRM01
CAM_READ_0335860385	YP_195058.1	0	1	73.53	34	9	0	153	254	1	34	9e-09	57.8	Synechococcus phage S-PM2
CAM_READ_0335866085	YP_195055.1	0	1	68.12	69	22	0	124	330	1	69	7e-27	105	Synechococcus phage S-PM2
CAM_READ_0335866543	YP_195083.1	0	1	45.69	116	56	1	4	351	110	218	1e-31	122	Synechococcus phage S-PM2
CAM_READ_0335904525	YP_195072.1	0	1	72.92	48	12	1	45	188	1	47	3e-15	75.9	Synechococcus phage S-PM2
CAM_READ_0335904525	YP_004508568.1	0	1	41.18	85	32	4	226	429	1	84	1e-06	52.8	Synechococcus phage S-CRM01
CAM_READ_0335922161	YP_195083.1	0	1	53.38	133	53	2	395	3	48	173	5e-29	115	Synechococcus phage S-PM2
CAM_READ_0335938121	YP_195082.1	0	1	64.29	42	15	0	323	448	2	43	6e-07	52.8	Synechococcus phage S-PM2
CAM_READ_0335946087	YP_195084.1	0	1	36.11	72	46	0	216	1	1	72	4e-10	62.4	Synechococcus phage S-PM2
CAM_READ_0335947767	YP_195083.1	0	1	48.39	124	55	2	368	3	93	209	2e-34	129	Synechococcus phage S-PM2
CAM_READ_0335948097	YP_195077.1	0	1	57.14	56	22	1	170	3	1	54	3e-09	59.3	Synechococcus phage S-PM2
CAM_READ_0335967819	YP_195082.1	0	1	64.58	48	17	0	198	341	1	48	1e-09	60.1	Synechococcus phage S-PM2
CAM_READ_0335969173	YP_007518241.1	0	1	56.86	51	22	0	154	2	1	51	5e-08	55.8	Synechococcus phage S-RIM8 A.HR1
CAM_READ_0335969173	YP_195055.1	0	1	68.12	69	22	0	363	157	1	69	1e-26	104	Synechococcus phage S-PM2
CAM_READ_0336006289	YP_195058.1	0	1	59.09	44	18	0	42	173	1	44	4e-09	58.9	Synechococcus phage S-PM2
CAM_READ_0336014665	YP_004508671.1	0	1	50	52	26	0	3	158	9	60	1e-08	57.4	Synechococcus phage S-CRM01
CAM_READ_0336014665	YP_195058.1	0	1	59.09	44	18	0	158	289	1	44	4e-09	58.5	Synechococcus phage S-PM2
CAM_READ_0336027903	YP_195077.1	0	1	58.21	67	25	2	240	40	3	66	3e-12	65.9	Synechococcus phage S-PM2
CAM_READ_0336041463	YP_195058.1	0	1	59.09	44	18	0	44	175	1	44	5e-09	58.5	Synechococcus phage S-PM2
CAM_READ_0336043139	YP_195083.1	0	1	46.32	136	47	2	331	2	7	142	2e-19	90.9	Synechococcus phage S-PM2
CAM_READ_0336078649	YP_195059.1	0	1	48.72	78	36	2	10	234	2	78	9e-14	71.6	Synechococcus phage S-PM2
CAM_READ_0336083001	YP_195082.1	0	1	62.5	48	18	0	35	178	1	48	3e-10	62.4	Synechococcus phage S-PM2
CAM_READ_0336092023	YP_195064.1	0	1	65.12	43	11	1	363	247	8	50	4e-08	55.8	Synechococcus phage S-PM2
CAM_READ_0336108391	YP_195059.1	0	1	48.72	78	36	2	10	234	2	78	9e-14	71.6	Synechococcus phage S-PM2
CAM_READ_0336111371	YP_195082.1	0	1	60.87	46	18	0	138	1	1	46	2e-08	56.2	Synechococcus phage S-PM2
CAM_READ_0336112403	YP_195058.1	0	1	59.09	44	18	0	114	245	1	44	5e-09	58.5	Synechococcus phage S-PM2
CAM_READ_0336139027	YP_195082.1	0	1	59.09	44	18	0	6	137	17	60	3e-06	50.8	Synechococcus phage S-PM2
CAM_READ_0336139027	YP_195043.1	0	1	62.86	105	38	1	109	423	1	104	3e-37	134	Synechococcus phage S-PM2
CAM_READ_0336141571	YP_195058.1	0	1	75.76	33	8	0	208	306	2	34	1e-08	57.4	Synechococcus phage S-PM2
CAM_READ_0336144217	YP_195082.1	0	1	54	50	23	0	207	58	11	60	1e-07	53.9	Synechococcus phage S-PM2
CAM_READ_0336146069	YP_195083.1	0	1	39.37	127	51	4	357	7	84	194	1e-15	79	Synechococcus phage S-PM2
CAM_READ_0336166513	YP_195058.1	0	1	59.09	44	18	0	42	173	1	44	4e-09	58.9	Synechococcus phage S-PM2
CAM_READ_0336180957	YP_195082.1	0	1	64.1	39	14	0	316	432	2	40	4e-06	50.4	Synechococcus phage S-PM2
CAM_READ_0336189573	YP_195082.1	0	1	58.54	41	17	0	247	369	11	51	3e-06	50.4	Synechococcus phage S-PM2
CAM_READ_0336237113	YP_195055.1	0	1	70.18	57	17	0	3	173	13	69	5e-20	88.2	Synechococcus phage S-PM2
CAM_READ_0336237113	YP_007518241.1	0	1	57.81	64	27	0	176	367	1	64	5e-16	77.8	Synechococcus phage S-RIM8 A.HR1
CAM_READ_0336250655	YP_195083.1	0	1	48.55	138	62	2	409	2	83	213	4e-40	144	Synechococcus phage S-PM2
CAM_READ_0336259881	YP_195082.1	0	1	55	60	27	0	215	36	1	60	1e-10	62	Synechococcus phage S-PM2
CAM_READ_0336281161	YP_195060.1	0	1	74.14	58	15	0	126	299	3	60	1e-23	95.9	Synechococcus phage S-PM2
CAM_READ_0336376011	YP_195082.1	0	1	61.36	44	17	0	140	9	5	48	9e-08	53.1	Synechococcus phage S-PM2
CAM_READ_0336385269	YP_195048.1	0	1	75	44	11	0	144	13	16	59	4e-15	76.6	Synechococcus phage S-PM2
CAM_READ_0336385269	YP_195055.1	0	1	67.16	67	22	0	347	147	1	67	9e-25	100	Synechococcus phage S-PM2
CAM_READ_0336430045	YP_195059.1	0	1	48.72	78	36	2	10	234	2	78	7e-14	71.6	Synechococcus phage S-PM2
CAM_READ_0336445923	YP_195077.1	0	1	54.39	57	24	1	196	26	17	71	1e-08	55.5	Synechococcus phage S-PM2
CAM_READ_0336493979	YP_195082.1	0	1	62.5	48	18	0	193	50	1	48	8e-10	61.2	Synechococcus phage S-PM2
CAM_READ_0336566861	YP_195043.1	0	1	75	24	6	0	74	3	75	98	3e-29	43.1	Synechococcus phage S-PM2
CAM_READ_0336566861	YP_195082.1	0	1	54.24	59	27	0	443	267	2	60	8e-09	58.2	Synechococcus phage S-PM2
CAM_READ_0336571485	YP_195058.1	0	1	59.09	44	18	0	398	267	1	44	7e-09	58.5	Synechococcus phage S-PM2
CAM_READ_0336584917	YP_195059.1	0	1	48.72	78	36	2	290	66	2	78	6e-14	71.6	Synechococcus phage S-PM2
CAM_READ_0336600371	YP_195058.1	0	1	59.09	44	18	0	185	54	1	44	7e-09	58.2	Synechococcus phage S-PM2
CAM_READ_0336600371	YP_004508671.1	0	1	50	60	30	0	364	185	1	60	9e-11	63.9	Synechococcus phage S-CRM01
CAM_READ_0336625587	YP_195059.1	0	1	48.72	78	36	2	290	66	2	78	6e-14	71.6	Synechococcus phage S-PM2
CAM_READ_0336656605	YP_195058.1	0	1	59.09	44	18	0	231	100	1	44	5e-09	58.5	Synechococcus phage S-PM2
CAM_READ_0336656605	YP_004508671.1	0	1	50.98	51	25	0	409	257	1	51	7e-09	58.5	Synechococcus phage S-CRM01
CAM_READ_0336666663	YP_195043.1	0	1	68.29	41	13	0	123	1	75	115	2e-35	66.6	Synechococcus phage S-PM2
CAM_READ_0336666663	YP_195082.1	0	1	55	60	27	0	495	316	1	60	4e-10	62	Synechococcus phage S-PM2
CAM_READ_0336669471	YP_717743.1	0	1	55.56	36	13	1	32	139	1	33	5e-16	40.4	Synechococcus phage syn9
CAM_READ_0336669471	YP_195077.1	0	1	59.42	69	26	1	315	521	1	67	2e-14	74.3	Synechococcus phage S-PM2
CAM_READ_0336731191	YP_195058.1	0	1	59.09	44	18	0	231	100	1	44	5e-09	58.5	Synechococcus phage S-PM2
CAM_READ_0336759579	YP_004508671.1	0	1	51.72	58	28	0	150	323	1	58	1e-11	65.9	Synechococcus phage S-CRM01
CAM_READ_0336759579	YP_195058.1	0	1	73.53	34	9	0	329	430	1	34	1e-08	57.8	Synechococcus phage S-PM2
CAM_READ_0336762977	YP_195055.1	0	1	69.57	69	21	0	493	287	1	69	7e-27	106	Synechococcus phage S-PM2
CAM_READ_0336783121	YP_195082.1	0	1	64	50	18	0	240	389	1	50	7e-11	64.3	Synechococcus phage S-PM2
CAM_READ_0336787071	YP_195055.1	0	1	69.57	69	21	0	491	285	1	69	6e-27	106	Synechococcus phage S-PM2
CAM_READ_0336791043	YP_195059.1	0	1	48.72	78	36	2	290	66	2	78	6e-14	71.6	Synechococcus phage S-PM2
CAM_READ_0336800667	YP_195077.1	0	1	54.69	64	27	1	517	326	10	71	6e-11	64.7	Synechococcus phage S-PM2
CAM_READ_0336865511	YP_007518241.1	0	1	58.21	67	28	0	207	7	1	67	4e-17	81.3	Synechococcus phage S-RIM8 A.HR1
CAM_READ_0336865511	YP_195055.1	0	1	68.12	69	22	0	416	210	1	69	1e-26	105	Synechococcus phage S-PM2
CAM_READ_0336870613	YP_717743.1	0	1	73.63	91	21	1	32	304	1	88	4e-27	108	Synechococcus phage syn9
CAM_READ_0336870613	YP_195077.1	0	1	58.18	55	21	1	316	480	1	53	9e-09	58.5	Synechococcus phage S-PM2
CAM_READ_0336910371	YP_195082.1	0	1	55	60	27	0	160	339	1	60	4e-10	62	Synechococcus phage S-PM2
CAM_READ_0336910371	YP_195043.1	0	1	86.67	15	2	0	311	355	1	15	2e-17	32	Synechococcus phage S-PM2
CAM_READ_0337000293	YP_195058.1	0	1	59.09	44	18	0	479	348	1	44	5e-09	58.9	Synechococcus phage S-PM2
CAM_READ_0337004295	YP_004508671.1	0	1	51.72	58	28	0	150	323	1	58	1e-11	65.9	Synechococcus phage S-CRM01
CAM_READ_0337004295	YP_195058.1	0	1	50	60	27	1	329	508	1	57	7e-09	58.5	Synechococcus phage S-PM2
CAM_READ_0337007083	YP_717743.1	0	1	80.56	72	14	0	87	302	16	87	5e-21	92	Synechococcus phage syn9
CAM_READ_0337007083	YP_195077.1	0	1	59.38	64	24	1	317	508	1	62	1e-12	69.3	Synechococcus phage S-PM2
CAM_READ_0337050893	AFK66356.1	0	1	43.14	51	29	0	357	205	7	57	4e-08	56.2	Synechococcus phage S-CBM2
CAM_READ_0337089979	YP_195083.1	0	1	46.09	115	52	4	58	396	88	194	5e-24	102	Synechococcus phage S-PM2
CAM_READ_0337098791	YP_195059.1	0	1	46.03	63	30	2	2	181	9	70	3e-07	53.5	Synechococcus phage S-PM2
CAM_READ_0337129997	YP_195083.1	0	1	47.83	138	63	2	58	465	88	218	4e-40	145	Synechococcus phage S-PM2
CAM_READ_0337131853	YP_195082.1	0	1	62.5	48	18	0	139	282	1	48	2e-10	62.4	Synechococcus phage S-PM2
CAM_READ_0337148209	YP_717743.1	0	1	73.63	91	21	1	32	304	1	88	3e-27	108	Synechococcus phage syn9
CAM_READ_0337148209	YP_195077.1	0	1	60.32	63	23	1	316	504	1	61	2e-12	68.9	Synechococcus phage S-PM2
CAM_READ_0337156451	YP_195058.1	0	1	59.09	44	18	0	479	348	1	44	6e-09	58.5	Synechococcus phage S-PM2
CAM_READ_0337160313	YP_717743.1	0	1	73.63	91	21	1	61	333	1	88	3e-27	108	Synechococcus phage syn9
CAM_READ_0337163929	YP_195058.1	0	1	70.97	31	9	0	480	388	1	31	3e-06	50.8	Synechococcus phage S-PM2
CAM_READ_0337244793	YP_195055.1	0	1	73.08	52	14	0	157	2	1	52	3e-19	86.3	Synechococcus phage S-PM2
CAM_READ_0337251483	YP_195082.1	0	1	56.25	48	21	0	166	23	1	48	7e-08	55.8	Synechococcus phage S-PM2
CAM_READ_0337294369	YP_195055.1	0	1	67.16	67	22	0	56	256	1	67	5e-25	100	Synechococcus phage S-PM2
CAM_READ_0337294369	YP_195048.1	0	1	65.71	35	12	0	259	363	16	50	1e-07	55.5	Synechococcus phage S-PM2
CAM_READ_0337295363	YP_195077.1	0	1	60.29	68	25	1	234	31	1	66	6e-15	74.3	Synechococcus phage S-PM2
CAM_READ_0337295363	YP_004508688.1	0	1	42.86	63	33	2	237	52	2	62	4e-06	50.4	Synechococcus phage S-CRM01
CAM_READ_0337295363	YP_717743.1	0	1	86.36	44	6	0	377	246	45	88	1e-06	52	Synechococcus phage syn9
CAM_READ_0337323633	YP_007518241.1	0	1	58.33	72	30	0	242	27	1	72	8e-19	85.5	Synechococcus phage S-RIM8 A.HR1
CAM_READ_0337323633	YP_195055.1	0	1	68.12	69	22	0	451	245	1	69	3e-26	104	Synechococcus phage S-PM2
CAM_READ_0337460871	YP_195055.1	0	1	68.33	60	19	0	180	1	1	60	1e-22	93.2	Synechococcus phage S-PM2
CAM_READ_0337486453	YP_195082.1	0	1	65.96	47	16	0	234	374	1	47	8e-10	60.5	Synechococcus phage S-PM2
CAM_READ_0337733971	YP_195043.1	0	1	88.1	42	5	0	126	1	1	42	6e-17	82	Synechococcus phage S-PM2
CAM_READ_0337733971	YP_195082.1	0	1	54.24	59	27	0	274	98	2	60	8e-09	58.2	Synechococcus phage S-PM2
CAM_READ_0338785603	YP_195056.1	0	1	87.27	55	7	0	162	326	1	55	2e-25	101	Synechococcus phage S-PM2
CAM_READ_0338913835	YP_195072.1	0	1	55.1	49	19	1	2	148	11	56	6e-06	49.7	Synechococcus phage S-PM2
CAM_READ_0338917553	YP_195082.1	0	1	50.94	53	26	0	88	246	4	56	1e-08	56.2	Synechococcus phage S-PM2
CAM_READ_0338970853	YP_195082.1	0	1	64.58	48	17	0	335	478	1	48	1e-09	60.5	Synechococcus phage S-PM2
CAM_READ_0339049281	YP_195082.1	0	1	58.33	48	14	1	56	199	15	56	1e-06	52.4	Synechococcus phage S-PM2
CAM_READ_0339051987	YP_195082.1	0	1	51.85	54	26	0	302	463	1	54	5e-09	59.3	Synechococcus phage S-PM2
CAM_READ_0339196365	YP_195082.1	0	1	60	45	18	0	349	483	1	45	2e-07	54.7	Synechococcus phage S-PM2
CAM_READ_0339283335	YP_195077.1	0	1	58.82	68	26	1	55	258	1	66	7e-08	55.5	Synechococcus phage S-PM2
CAM_READ_0339298569	YP_195082.1	0	1	57.14	56	23	1	46	213	2	56	3e-09	57.4	Synechococcus phage S-PM2
CAM_READ_0339352283	YP_195083.1	0	1	51.85	162	69	2	2	481	64	218	2e-43	154	Synechococcus phage S-PM2
CAM_READ_0339411021	YP_195079.1	0	1	40.17	117	61	3	353	27	29	144	3e-09	61.2	Synechococcus phage S-PM2
CAM_READ_0339455855	YP_195083.1	0	1	53.16	158	65	2	475	8	48	198	1e-44	157	Synechococcus phage S-PM2
CAM_READ_0339457373	YP_195055.1	0	1	66.67	66	22	0	222	419	1	66	1e-23	98.2	Synechococcus phage S-PM2
CAM_READ_0339597437	YP_195063.1	0	1	69.12	68	19	1	204	407	1	66	7e-23	95.5	Synechococcus phage S-PM2
CAM_READ_0339726471	YP_195055.1	0	1	67.14	70	22	1	112	321	1	69	2e-23	98.2	Synechococcus phage S-PM2
CAM_READ_0339726471	YP_007518241.1	0	1	57.81	64	27	0	325	516	1	64	9e-16	77.8	Synechococcus phage S-RIM8 A.HR1
CAM_READ_0339776975	YP_195043.1	0	1	89.19	37	4	0	111	1	1	37	4e-14	73.6	Synechococcus phage S-PM2
CAM_READ_0339776975	YP_195082.1	0	1	51.67	60	29	0	262	83	1	60	1e-09	59.7	Synechococcus phage S-PM2
CAM_READ_0339927819	YP_195082.1	0	1	72.55	51	14	0	243	91	1	51	1e-13	70.9	Synechococcus phage S-PM2
CAM_READ_0340105579	YP_195059.1	0	1	52	75	32	2	219	4	2	75	3e-07	53.5	Synechococcus phage S-PM2
CAM_READ_0340106799	YP_195074.1	0	1	66	50	17	0	168	19	1	50	4e-15	75.9	Synechococcus phage S-PM2
CAM_READ_0340199013	YP_195048.1	0	1	78.57	14	3	0	67	26	46	59	2e-08	28.5	Synechococcus phage S-PM2
CAM_READ_0340199013	YP_195055.1	0	1	67.16	67	22	0	358	158	1	67	4e-25	100	Synechococcus phage S-PM2
CAM_READ_0340212807	YP_195082.1	0	1	56.25	48	21	0	18	161	1	48	1e-08	55.5	Synechococcus phage S-PM2
CAM_READ_0340243649	YP_195082.1	0	1	53.23	62	19	2	297	124	1	56	1e-07	55.1	Synechococcus phage S-PM2
CAM_READ_0340261137	YP_195082.1	0	1	56.25	48	21	0	18	161	1	48	1e-08	55.5	Synechococcus phage S-PM2
CAM_READ_0340277769	YP_195060.1	0	1	77.14	35	8	0	3	107	26	60	3e-10	61.6	Synechococcus phage S-PM2
CAM_READ_0340330489	YP_007674587.1	0	1	54.17	48	22	0	145	2	1	48	7e-08	55.1	Synechococcus phage S-SKS1
CAM_READ_0340330489	YP_195055.1	0	1	69.12	68	21	0	354	151	1	68	2e-26	104	Synechococcus phage S-PM2
CAM_READ_0340381857	YP_195083.1	0	1	45.61	114	55	1	6	347	112	218	8e-31	120	Synechococcus phage S-PM2
CAM_READ_0340381857	YP_195086.1	0	1	50	40	20	0	353	472	1	40	2e-06	50.8	Synechococcus phage S-PM2
CAM_READ_0340487373	YP_195082.1	0	1	62.5	48	18	0	207	350	1	48	4e-10	61.2	Synechococcus phage S-PM2
CAM_READ_0340524049	YP_195082.1	0	1	62.5	48	18	0	206	349	1	48	5e-10	61.2	Synechococcus phage S-PM2
CAM_READ_0340545947	YP_195082.1	0	1	53.23	62	19	2	297	124	1	56	7e-08	55.5	Synechococcus phage S-PM2
CAM_READ_0340608799	YP_195058.1	0	1	59.09	44	18	0	217	86	1	44	4e-09	58.9	Synechococcus phage S-PM2
CAM_READ_0340608799	YP_004508671.1	0	1	50	60	30	0	396	217	1	60	8e-11	63.9	Synechococcus phage S-CRM01
CAM_READ_0340721495	YP_004508671.1	0	1	51.72	58	28	0	182	355	1	58	3e-12	67.4	Synechococcus phage S-CRM01
CAM_READ_0340721495	YP_195058.1	0	1	71.88	32	9	0	361	456	1	32	5e-07	52.8	Synechococcus phage S-PM2
CAM_READ_0340842425	YP_195058.1	0	1	59.09	44	18	0	157	26	1	44	1e-08	57.8	Synechococcus phage S-PM2
CAM_READ_0340842425	YP_004508671.1	0	1	52.38	42	20	0	288	163	17	58	2e-06	51.6	Synechococcus phage S-CRM01
CAM_READ_0340926757	YP_195083.1	0	1	45.69	116	56	1	2	349	110	218	6e-32	122	Synechococcus phage S-PM2
CAM_READ_0341135381	YP_195082.1	0	1	56.6	53	23	0	60	218	1	53	2e-10	60.5	Synechococcus phage S-PM2
CAM_READ_0341207245	YP_195058.1	0	1	74.19	31	8	0	239	331	2	32	5e-07	52.4	Synechococcus phage S-PM2
CAM_READ_0341217699	YP_195082.1	0	1	58	50	21	0	155	6	1	50	8e-11	60.8	Synechococcus phage S-PM2
CAM_READ_0341246025	YP_195082.1	0	1	61.36	44	17	0	3	134	5	48	6e-07	52.8	Synechococcus phage S-PM2
CAM_READ_0341275809	YP_195082.1	0	1	64.44	45	16	0	197	331	1	45	7e-09	57.8	Synechococcus phage S-PM2
CAM_READ_0341284669	YP_717743.1	0	1	50	78	36	1	264	40	3	80	2e-15	76.3	Synechococcus phage syn9
CAM_READ_0341284669	YP_195082.1	0	1	61.9	42	16	0	382	257	10	51	2e-06	50.8	Synechococcus phage S-PM2
CAM_READ_0341284671	YP_195058.1	0	1	86.67	30	4	0	35	124	9	38	6e-10	60.8	Synechococcus phage S-PM2
CAM_READ_0341305455	YP_195082.1	0	1	53.33	60	28	0	181	2	1	60	1e-10	61.6	Synechococcus phage S-PM2
CAM_READ_0341341029	YP_717743.1	0	1	49.37	79	37	1	267	40	2	80	7e-16	77.4	Synechococcus phage syn9
CAM_READ_0341341029	YP_195082.1	0	1	61.9	42	16	0	381	256	10	51	5e-06	49.7	Synechococcus phage S-PM2
CAM_READ_0341363823	YP_195077.1	0	1	59.38	64	24	1	2	193	5	66	2e-13	68.6	Synechococcus phage S-PM2
CAM_READ_0341366239	YP_195082.1	0	1	65.79	38	13	0	229	342	11	48	2e-06	50.8	Synechococcus phage S-PM2
CAM_READ_0341411483	YP_195055.1	0	1	67.16	67	22	0	90	290	1	67	2e-24	100	Synechococcus phage S-PM2
CAM_READ_0341411483	YP_195048.1	0	1	70.59	34	10	0	293	394	16	49	8e-08	56.6	Synechococcus phage S-PM2
CAM_READ_0341524133	YP_195043.1	0	1	87.1	31	4	0	95	3	1	31	2e-09	60.5	Synechococcus phage S-PM2
CAM_READ_0341524133	YP_195082.1	0	1	55	60	27	0	246	67	1	60	2e-10	62	Synechococcus phage S-PM2
CAM_READ_0341549179	YP_195058.1	0	1	59.09	44	18	0	403	272	1	44	5e-09	58.9	Synechococcus phage S-PM2
CAM_READ_0341601503	YP_195058.1	0	1	59.09	44	18	0	336	205	1	44	5e-09	58.9	Synechococcus phage S-PM2
CAM_READ_0341609547	YP_195058.1	0	1	59.09	44	18	0	403	272	1	44	3e-09	58.9	Synechococcus phage S-PM2
CAM_READ_0341633783	YP_195058.1	0	1	75.76	33	8	0	403	305	2	34	1e-08	57	Synechococcus phage S-PM2
CAM_READ_0341648569	YP_195082.1	0	1	64.58	48	17	0	227	84	1	48	1e-09	60.8	Synechococcus phage S-PM2
CAM_READ_0341650147	YP_195058.1	0	1	84.21	38	6	0	12	125	1	38	1e-14	73.6	Synechococcus phage S-PM2
CAM_READ_0341652863	YP_195083.1	0	1	44.09	127	64	3	377	3	89	210	2e-28	113	Synechococcus phage S-PM2
CAM_READ_0341666683	YP_195058.1	0	1	59.09	44	18	0	367	236	1	44	4e-09	58.9	Synechococcus phage S-PM2
CAM_READ_0341667281	YP_195082.1	0	1	56.86	51	22	0	333	485	1	51	1e-08	57.8	Synechococcus phage S-PM2
CAM_READ_0341685093	YP_195082.1	0	1	58.62	58	18	1	501	328	9	60	1e-09	60.5	Synechococcus phage S-PM2
CAM_READ_0341692965	YP_195058.1	0	1	73.53	34	9	0	337	236	1	34	3e-09	59.3	Synechococcus phage S-PM2
CAM_READ_0341719949	YP_195058.1	0	1	59.09	44	18	0	336	205	1	44	4e-09	58.9	Synechococcus phage S-PM2
CAM_READ_0341727377	YP_195058.1	0	1	73.53	34	9	0	336	235	1	34	2e-09	59.3	Synechococcus phage S-PM2
CAM_READ_0341758569	YP_195083.1	0	1	44.9	147	55	2	47	409	7	153	5e-22	97.1	Synechococcus phage S-PM2
CAM_READ_0341788699	YP_195082.1	0	1	60.47	43	17	0	335	463	1	43	1e-06	52.4	Synechococcus phage S-PM2
CAM_READ_0341789859	YP_195058.1	0	1	59.09	44	18	0	405	274	1	44	7e-09	57.8	Synechococcus phage S-PM2
CAM_READ_0341801121	YP_195082.1	0	1	62.75	51	19	0	149	301	1	51	5e-10	61.2	Synechococcus phage S-PM2
CAM_READ_0341880479	YP_195058.1	0	1	73.53	34	9	0	336	235	1	34	2e-09	59.3	Synechococcus phage S-PM2
CAM_READ_0341899951	YP_195058.1	0	1	59.09	44	18	0	336	205	1	44	3e-09	58.9	Synechococcus phage S-PM2
CAM_READ_0341906847	YP_195082.1	0	1	65.96	47	16	0	241	101	1	47	7e-10	61.2	Synechococcus phage S-PM2
CAM_READ_0341939693	YP_195082.1	0	1	64.58	48	17	0	227	84	1	48	9e-10	60.5	Synechococcus phage S-PM2
CAM_READ_0341959947	YP_195043.1	0	1	87.1	31	4	0	95	3	1	31	2e-09	60.5	Synechococcus phage S-PM2
CAM_READ_0341959947	YP_195082.1	0	1	55	60	27	0	246	67	1	60	2e-10	62	Synechococcus phage S-PM2
CAM_READ_0341980895	YP_195058.1	0	1	59.09	44	18	0	336	205	1	44	4e-09	58.9	Synechococcus phage S-PM2
CAM_READ_0342004579	YP_195082.1	0	1	63.04	46	17	0	146	283	1	46	7e-09	58.2	Synechococcus phage S-PM2
CAM_READ_0342026671	YP_195058.1	0	1	61.4	57	21	1	338	168	1	56	3e-13	69.7	Synechococcus phage S-PM2
CAM_READ_0342062557	YP_195043.1	0	1	87.1	31	4	0	95	3	1	31	2e-09	60.5	Synechococcus phage S-PM2
CAM_READ_0342062557	YP_195082.1	0	1	55	60	27	0	246	67	1	60	2e-10	62	Synechococcus phage S-PM2
CAM_READ_0342069863	YP_195058.1	0	1	73.53	34	9	0	337	236	1	34	2e-09	59.3	Synechococcus phage S-PM2
CAM_READ_0342091793	YP_195077.1	0	1	61.02	59	21	1	1	177	10	66	2e-11	65.1	Synechococcus phage S-PM2
CAM_READ_0342108311	YP_195058.1	0	1	72.73	33	9	0	336	238	2	34	9e-07	51.6	Synechococcus phage S-PM2
CAM_READ_0342112435	YP_195082.1	0	1	62.75	51	19	0	149	301	1	51	3e-10	61.2	Synechococcus phage S-PM2
CAM_READ_0342125933	YP_195058.1	0	1	59.09	44	18	0	336	205	1	44	3e-09	58.9	Synechococcus phage S-PM2
CAM_READ_0342162601	YP_195077.1	0	1	61.02	59	21	1	1	177	10	66	1e-11	65.1	Synechococcus phage S-PM2
CAM_READ_0342203907	YP_195058.1	0	1	59.09	44	18	0	336	205	1	44	3e-09	58.9	Synechococcus phage S-PM2
CAM_READ_0342247617	YP_195077.1	0	1	61.02	59	21	1	1	177	10	66	8e-12	65.1	Synechococcus phage S-PM2
CAM_READ_0342250137	YP_195055.1	0	1	68.66	67	21	0	42	242	1	67	3e-26	102	Synechococcus phage S-PM2
CAM_READ_0342292303	YP_195043.1	0	1	84.48	58	9	0	212	39	1	58	4e-27	107	Synechococcus phage S-PM2
CAM_READ_0342292303	YP_195082.1	0	1	54.24	59	27	0	360	184	2	60	1e-09	59.7	Synechococcus phage S-PM2
CAM_READ_0342303425	YP_195058.1	0	1	49.18	61	28	1	338	156	1	58	5e-09	58.2	Synechococcus phage S-PM2
CAM_READ_0342322519	YP_195058.1	0	1	73.53	34	9	0	338	237	1	34	3e-09	58.9	Synechococcus phage S-PM2
CAM_READ_0342397393	YP_195058.1	0	1	54.72	53	24	0	321	163	6	58	2e-09	58.9	Synechococcus phage S-PM2
CAM_READ_0342407689	YP_195082.1	0	1	60.78	51	20	0	149	301	1	51	1e-09	59.3	Synechococcus phage S-PM2
CAM_READ_0342435223	YP_195043.1	0	1	56	50	22	0	217	68	1	50	6e-10	62.4	Synechococcus phage S-PM2
CAM_READ_0342435223	YP_195082.1	0	1	64.58	48	17	0	368	225	1	48	9e-10	60.5	Synechococcus phage S-PM2
CAM_READ_0342447591	YP_195082.1	0	1	56.86	51	22	0	110	262	1	51	3e-10	61.6	Synechococcus phage S-PM2
CAM_READ_0342451901	YP_195077.1	0	1	53.7	54	23	1	150	311	15	66	7e-07	52.8	Synechococcus phage S-PM2
CAM_READ_0342454321	YP_195058.1	0	1	59.09	44	18	0	363	232	1	44	5e-09	58.9	Synechococcus phage S-PM2
CAM_READ_0342461339	YP_195077.1	0	1	59.38	64	24	1	192	1	1	62	6e-13	68.9	Synechococcus phage S-PM2
CAM_READ_0342508345	YP_195077.1	0	1	59.38	64	24	1	192	1	1	62	6e-13	68.9	Synechococcus phage S-PM2
CAM_READ_0342512847	YP_195082.1	0	1	56.86	51	22	0	110	262	1	51	3e-10	61.6	Synechococcus phage S-PM2
CAM_READ_0342523113	YP_195082.1	0	1	56.86	51	22	0	110	262	1	51	3e-10	61.6	Synechococcus phage S-PM2
CAM_READ_0342528145	YP_195082.1	0	1	55	60	27	0	142	321	1	60	2e-10	62	Synechococcus phage S-PM2
CAM_READ_0342528145	YP_195043.1	0	1	92.31	26	2	0	293	370	1	26	2e-07	55.1	Synechococcus phage S-PM2
CAM_READ_0342537221	YP_195082.1	0	1	56.86	51	22	0	246	94	1	51	6e-10	61.6	Synechococcus phage S-PM2
CAM_READ_0342552595	YP_195082.1	0	1	56.86	51	22	0	246	94	1	51	6e-10	61.6	Synechococcus phage S-PM2
CAM_READ_0342564455	YP_195058.1	0	1	73.53	34	9	0	312	211	1	34	5e-09	58.5	Synechococcus phage S-PM2
CAM_READ_0342578111	YP_195077.1	0	1	59.38	64	24	1	192	1	1	62	6e-13	68.9	Synechococcus phage S-PM2
CAM_READ_0342593963	YP_004508671.1	0	1	50.91	55	27	0	43	207	6	60	9e-10	60.8	Synechococcus phage S-CRM01
CAM_READ_0342593963	YP_195058.1	0	1	59.09	44	18	0	207	338	1	44	5e-09	58.5	Synechococcus phage S-PM2
CAM_READ_0342605687	YP_195043.1	0	1	50	74	36	1	225	4	1	73	1e-15	78.2	Synechococcus phage S-PM2
CAM_READ_0342605687	YP_195082.1	0	1	64.58	48	17	0	376	233	1	48	1e-09	60.5	Synechococcus phage S-PM2
CAM_READ_0342611327	YP_195058.1	0	1	59.09	44	18	0	360	229	1	44	7e-09	58.5	Synechococcus phage S-PM2
CAM_READ_0342619779	YP_195082.1	0	1	54.17	48	22	0	110	253	1	48	2e-08	57	Synechococcus phage S-PM2
CAM_READ_0342630261	YP_195077.1	0	1	59.38	64	24	1	192	1	1	62	6e-13	68.9	Synechococcus phage S-PM2
CAM_READ_0342631099	YP_195074.1	0	1	58.75	80	33	0	8	247	4	83	5e-15	75.1	Synechococcus phage S-PM2
CAM_READ_0342635215	YP_195077.1	0	1	59.09	66	25	1	199	2	1	64	1e-12	68.9	Synechococcus phage S-PM2
CAM_READ_0342639031	YP_195058.1	0	1	73.53	34	9	0	312	211	1	34	5e-09	58.5	Synechococcus phage S-PM2
CAM_READ_0342644613	YP_195056.1	0	1	86.84	38	5	0	116	3	15	52	1e-13	71.2	Synechococcus phage S-PM2
CAM_READ_0342649643	YP_195043.1	0	1	50	74	36	1	225	4	1	73	1e-15	78.2	Synechococcus phage S-PM2
CAM_READ_0342649643	YP_195082.1	0	1	64.58	48	17	0	376	233	1	48	1e-09	60.5	Synechococcus phage S-PM2
CAM_READ_0342650429	YP_195055.1	0	1	65.08	63	22	0	335	147	1	63	2e-22	93.6	Synechococcus phage S-PM2
CAM_READ_0342673175	YP_195043.1	0	1	86.84	38	5	0	114	1	1	38	6e-14	73.2	Synechococcus phage S-PM2
CAM_READ_0342673175	YP_195082.1	0	1	55	60	27	0	265	86	1	60	2e-10	62	Synechococcus phage S-PM2
CAM_READ_0342697985	YP_195055.1	0	1	68.18	66	21	0	1	198	4	69	7e-25	100	Synechococcus phage S-PM2
CAM_READ_0342709577	YP_195082.1	0	1	55	60	27	0	145	324	1	60	2e-10	62	Synechococcus phage S-PM2
CAM_READ_0342709577	YP_195043.1	0	1	92.31	26	2	0	296	373	1	26	2e-07	55.1	Synechococcus phage S-PM2
CAM_READ_0342710439	YP_195082.1	0	1	58	50	21	0	34	183	1	50	5e-10	62	Synechococcus phage S-PM2
CAM_READ_0342716699	YP_195043.1	0	1	84.48	58	9	0	214	41	1	58	3e-27	107	Synechococcus phage S-PM2
CAM_READ_0342716699	YP_195082.1	0	1	58.7	46	19	0	323	186	15	60	3e-07	52.8	Synechococcus phage S-PM2
CAM_READ_0342736347	YP_195072.1	0	1	72.92	48	12	1	284	141	1	47	1e-15	76.3	Synechococcus phage S-PM2
CAM_READ_0342742583	YP_195077.1	0	1	59.09	66	25	1	199	2	1	64	1e-13	71.6	Synechococcus phage S-PM2
CAM_READ_0342748993	YP_195077.1	0	1	59.09	66	25	1	199	2	1	64	6e-13	69.7	Synechococcus phage S-PM2
CAM_READ_0342767395	YP_717743.1	0	1	86.96	46	6	0	1	138	42	87	1e-08	57.4	Synechococcus phage syn9
CAM_READ_0342767395	YP_195077.1	0	1	60.32	63	23	1	153	341	1	61	5e-13	68.9	Synechococcus phage S-PM2
CAM_READ_0342769901	YP_195043.1	0	1	67.8	118	38	0	355	2	1	118	1e-51	172	Synechococcus phage S-PM2
CAM_READ_0342769901	YP_004508551.1	0	1	33.33	102	61	3	355	59	1	98	1e-06	53.5	Synechococcus phage S-CRM01
CAM_READ_0342769901	YP_195082.1	0	1	56	50	22	0	476	327	11	60	2e-07	54.3	Synechococcus phage S-PM2
CAM_READ_0342780301	YP_195082.1	0	1	55	60	27	0	121	300	1	60	2e-10	62	Synechococcus phage S-PM2
CAM_READ_0342780301	YP_195043.1	0	1	87.5	40	5	0	272	391	1	40	1e-15	77.8	Synechococcus phage S-PM2
CAM_READ_0342787145	YP_195083.1	0	1	53.85	143	57	2	425	3	48	183	1e-34	130	Synechococcus phage S-PM2
CAM_READ_0342808811	YP_195059.1	0	1	48	75	35	2	403	188	5	78	7e-13	69.3	Synechococcus phage S-PM2
CAM_READ_0342848225	YP_195082.1	0	1	60	45	18	0	301	435	1	45	2e-07	54.7	Synechococcus phage S-PM2
CAM_READ_0342848225	YP_195043.1	0	1	92	25	2	0	454	528	1	25	2e-06	53.1	Synechococcus phage S-PM2
CAM_READ_0342857749	YP_195083.1	0	1	47.79	136	62	2	2	403	88	216	2e-39	142	Synechococcus phage S-PM2
CAM_READ_0342868151	YP_195082.1	0	1	56.86	51	22	0	270	422	1	51	2e-08	57.4	Synechococcus phage S-PM2
CAM_READ_0342868151	YP_195043.1	0	1	92	25	2	0	422	496	1	25	9e-07	53.9	Synechococcus phage S-PM2
CAM_READ_0342887801	YP_195082.1	0	1	60.47	43	17	0	301	429	1	43	8e-07	52.8	Synechococcus phage S-PM2
CAM_READ_0342899349	YP_195082.1	0	1	62.5	48	18	0	61	204	1	48	2e-10	62.4	Synechococcus phage S-PM2
CAM_READ_0342900947	YP_195082.1	0	1	56.86	51	22	0	123	275	1	51	1e-08	57.4	Synechococcus phage S-PM2
CAM_READ_0342900947	YP_195043.1	0	1	87.5	40	5	0	275	394	1	40	1e-15	77.8	Synechococcus phage S-PM2
CAM_READ_0342901959	YP_195083.1	0	1	50.31	163	72	2	2	484	63	218	6e-42	150	Synechococcus phage S-PM2
CAM_READ_0342928147	YP_195077.1	0	1	57.89	57	22	1	173	3	1	55	3e-09	59.3	Synechococcus phage S-PM2
CAM_READ_0342938871	YP_004508671.1	0	1	50	60	30	0	90	269	1	60	4e-11	63.9	Synechococcus phage S-CRM01
CAM_READ_0342938871	YP_195058.1	0	1	73.53	34	9	0	269	370	1	34	5e-09	58.2	Synechococcus phage S-PM2
CAM_READ_0342967209	YP_195082.1	0	1	55	60	27	0	64	243	1	60	2e-10	62	Synechococcus phage S-PM2
CAM_READ_0342967209	YP_195043.1	0	1	84.48	58	9	0	215	388	1	58	7e-27	107	Synechococcus phage S-PM2
CAM_READ_0342977441	YP_195077.1	0	1	59.09	66	25	1	199	2	1	64	3e-13	69.7	Synechococcus phage S-PM2
CAM_READ_0342991085	YP_195082.1	0	1	55	60	27	0	197	18	1	60	4e-10	62	Synechococcus phage S-PM2
CAM_READ_0343015019	YP_195086.1	0	1	50	40	20	0	123	4	1	40	2e-06	51.2	Synechococcus phage S-PM2
CAM_READ_0343015019	YP_195083.1	0	1	45.61	114	55	1	470	129	112	218	1e-31	123	Synechococcus phage S-PM2
CAM_READ_0343018425	YP_195055.1	0	1	68.12	69	22	0	211	5	1	69	2e-26	104	Synechococcus phage S-PM2
CAM_READ_0343026821	YP_195056.1	0	1	86.84	38	5	0	116	3	15	52	2e-13	71.2	Synechococcus phage S-PM2
CAM_READ_0343065615	YP_195077.1	0	1	58.82	68	26	1	1	204	1	66	3e-14	72.8	Synechococcus phage S-PM2
CAM_READ_0343119265	YP_195082.1	0	1	55	60	27	0	119	298	1	60	2e-10	62	Synechococcus phage S-PM2
CAM_READ_0343119265	YP_195043.1	0	1	88.1	42	5	0	270	395	1	42	3e-17	82	Synechococcus phage S-PM2
CAM_READ_0343226027	YP_195082.1	0	1	55	60	27	0	197	18	1	60	2e-10	62	Synechococcus phage S-PM2
CAM_READ_0343268967	YP_195055.1	0	1	69.57	69	21	0	244	38	1	69	3e-27	107	Synechococcus phage S-PM2
CAM_READ_0343292323	YP_195064.1	0	1	62	50	15	1	197	334	1	50	2e-10	62	Synechococcus phage S-PM2
CAM_READ_0343305307	YP_195082.1	0	1	62.5	48	18	0	60	203	1	48	3e-11	63.2	Synechococcus phage S-PM2
CAM_READ_0343319431	YP_195055.1	0	1	71.19	59	17	0	177	1	1	59	1e-22	95.1	Synechococcus phage S-PM2
CAM_READ_0343323191	YP_195082.1	0	1	55	60	27	0	6	185	1	60	3e-10	62	Synechococcus phage S-PM2
CAM_READ_0343323191	YP_195043.1	0	1	82.35	17	3	0	157	207	1	17	4e-21	33.1	Synechococcus phage S-PM2
CAM_READ_0343335837	YP_195058.1	0	1	73.53	34	9	0	187	86	1	34	3e-09	59.3	Synechococcus phage S-PM2
CAM_READ_0343335837	YP_004508671.1	0	1	53.19	47	22	0	355	215	5	51	2e-08	56.6	Synechococcus phage S-CRM01
CAM_READ_0343345957	YP_195043.1	0	1	68.69	99	31	0	301	5	1	99	5e-41	144	Synechococcus phage S-PM2
CAM_READ_0343345957	YP_195082.1	0	1	58.7	46	19	0	410	273	15	60	6e-07	52.8	Synechococcus phage S-PM2
CAM_READ_0343403199	YP_195082.1	0	1	55	60	27	0	187	8	1	60	2e-10	62	Synechococcus phage S-PM2
CAM_READ_0343426163	YP_195043.1	0	1	86.84	38	5	0	115	2	1	38	4e-14	73.2	Synechococcus phage S-PM2
CAM_READ_0343426163	YP_195082.1	0	1	55	60	27	0	266	87	1	60	2e-10	62	Synechococcus phage S-PM2
CAM_READ_0343443827	YP_195082.1	0	1	64.58	48	17	0	155	12	1	48	5e-10	60.8	Synechococcus phage S-PM2
CAM_READ_0343456149	YP_195082.1	0	1	55	60	27	0	187	8	1	60	1e-10	62	Synechococcus phage S-PM2
CAM_READ_0343478319	YP_195055.1	0	1	69.12	68	21	0	336	133	1	68	3e-26	103	Synechococcus phage S-PM2
CAM_READ_0343506067	YP_195058.1	0	1	59.09	44	18	0	17	148	1	44	1e-09	58.5	Synechococcus phage S-PM2
CAM_READ_0343528565	YP_195058.1	0	1	59.09	44	18	0	191	60	1	44	4e-09	58.5	Synechococcus phage S-PM2
CAM_READ_0343565385	YP_195055.1	0	1	65.22	69	24	0	153	359	1	69	9e-24	97.8	Synechococcus phage S-PM2
CAM_READ_0343572901	YP_195055.1	0	1	68.97	58	18	0	153	326	1	58	2e-21	91.7	Synechococcus phage S-PM2
CAM_READ_0343599467	YP_195058.1	0	1	59.09	44	18	0	8	139	1	44	1e-09	58.9	Synechococcus phage S-PM2
CAM_READ_0343605451	YP_195082.1	0	1	56.36	55	23	1	123	287	1	54	7e-09	57.8	Synechococcus phage S-PM2
CAM_READ_0343622903	YP_195082.1	0	1	64.58	48	17	0	155	12	1	48	5e-10	60.8	Synechococcus phage S-PM2
CAM_READ_0343681291	YP_195058.1	0	1	59.09	44	18	0	7	138	1	44	7e-10	59.3	Synechococcus phage S-PM2
CAM_READ_0343728705	YP_195082.1	0	1	62.5	48	18	0	344	201	1	48	3e-10	62.4	Synechococcus phage S-PM2
CAM_READ_0343759621	AFK66493.1	0	1	48.98	49	24	1	434	291	10	58	1e-06	52	Synechococcus phage S-CBP3
CAM_READ_0343759621	YP_195060.1	0	1	78.12	32	7	0	531	436	28	59	2e-08	57	Synechococcus phage S-PM2
CAM_READ_0343780857	YP_195048.1	0	1	75	44	11	0	169	38	16	59	2e-15	77	Synechococcus phage S-PM2
CAM_READ_0343780857	YP_195055.1	0	1	67.16	67	22	0	372	172	1	67	3e-24	99	Synechococcus phage S-PM2
CAM_READ_0343836237	YP_195056.1	0	1	84.85	33	5	0	99	1	15	47	2e-10	62	Synechococcus phage S-PM2
CAM_READ_0343837603	YP_195059.1	0	1	50	78	35	2	297	73	2	78	9e-08	55.1	Synechococcus phage S-PM2
CAM_READ_0343841363	YP_195055.1	0	1	65	60	21	0	182	3	1	60	2e-20	88.6	Synechococcus phage S-PM2
CAM_READ_0343850847	YP_195056.1	0	1	84.85	33	5	0	99	1	15	47	2e-10	62	Synechococcus phage S-PM2
CAM_READ_0343870377	YP_195055.1	0	1	65	60	21	0	182	3	1	60	4e-20	88.6	Synechococcus phage S-PM2
CAM_READ_0343924385	YP_195074.1	0	1	60.71	84	32	1	274	23	3	85	1e-20	89.7	Synechococcus phage S-PM2
CAM_READ_0343928717	YP_195082.1	0	1	64.44	45	16	0	348	482	1	45	2e-08	57.4	Synechococcus phage S-PM2
CAM_READ_0343929787	YP_195056.1	0	1	84.85	33	5	0	99	1	15	47	2e-10	62	Synechococcus phage S-PM2
CAM_READ_0344030507	YP_195056.1	0	1	84.85	33	5	0	99	1	15	47	6e-11	62	Synechococcus phage S-PM2
CAM_READ_0344047243	YP_195077.1	0	1	56.52	69	26	2	60	263	1	66	4e-13	69.7	Synechococcus phage S-PM2
CAM_READ_0344049899	YP_195077.1	0	1	60.29	68	25	1	233	30	1	66	6e-15	74.3	Synechococcus phage S-PM2
CAM_READ_0344049899	YP_004508688.1	0	1	42.86	63	33	2	236	51	2	62	4e-06	50.4	Synechococcus phage S-CRM01
CAM_READ_0344057209	YP_195056.1	0	1	84.85	33	5	0	99	1	15	47	2e-10	62	Synechococcus phage S-PM2
CAM_READ_0344197915	YP_195082.1	0	1	57.45	47	20	0	142	2	1	47	5e-10	59.3	Synechococcus phage S-PM2
CAM_READ_0344301859	YP_195084.1	0	1	35.14	74	48	0	224	3	1	74	2e-09	59.3	Synechococcus phage S-PM2
CAM_READ_0344361581	YP_195077.1	0	1	50	64	29	2	221	30	6	66	1e-07	53.5	Synechococcus phage S-PM2
CAM_READ_0344361581	YP_004508688.1	0	1	45.76	59	29	2	224	51	6	62	6e-07	51.6	Synechococcus phage S-CRM01
CAM_READ_0382168939	YP_195051.2	0	1	68.89	45	14	0	187	321	11	55	8e-10	60.8	Synechococcus phage S-PM2
CAM_READ_0382244045	YP_195051.2	0	1	70.21	47	13	1	157	17	11	56	2e-09	60.1	Synechococcus phage S-PM2
CAM_READ_0382599045	YP_195051.2	0	1	85.71	35	5	0	314	210	11	45	4e-09	58.9	Synechococcus phage S-PM2
CAM_READ_0384145499	YP_195051.2	0	1	88.57	35	4	0	261	365	11	45	3e-10	61.6	Synechococcus phage S-PM2
CAM_READ_0384635609	YP_195051.2	0	1	82.93	41	7	0	125	247	11	51	3e-11	63.9	Synechococcus phage S-PM2
CAM_READ_0385166883	YP_195051.2	0	1	84.85	33	5	0	64	162	11	43	1e-08	57	Synechococcus phage S-PM2
CAM_READ_0587457575	YP_195051.2	0	1	63.27	49	16	1	154	14	11	59	9e-07	51.6	Synechococcus phage S-PM2
CAM_READ_0598740609	YP_195051.2	0	1	85.71	35	5	0	314	210	11	45	4e-09	58.9	Synechococcus phage S-PM2
CAM_READ_0600287063	YP_195051.2	0	1	88.57	35	4	0	261	365	11	45	3e-10	61.6	Synechococcus phage S-PM2
CAM_READ_0600777173	YP_195051.2	0	1	82.93	41	7	0	125	247	11	51	3e-11	63.9	Synechococcus phage S-PM2
CAM_READ_0601308447	YP_195051.2	0	1	84.85	33	5	0	64	162	11	43	1e-08	57	Synechococcus phage S-PM2
CAM_READ_0602798297	YP_195051.2	0	1	68.89	45	14	0	187	321	11	55	8e-10	60.8	Synechococcus phage S-PM2
CAM_READ_0602956649	YP_195051.2	0	1	70.21	47	13	1	157	17	11	56	2e-09	60.1	Synechococcus phage S-PM2
CAM_READ_0602995263	YP_195051.2	0	1	67.39	46	15	0	188	325	11	56	5e-10	61.6	Synechococcus phage S-PM2
CAM_READ_0603117725	YP_195051.2	0	1	85.29	34	5	0	158	57	11	44	1e-10	63.5	Synechococcus phage S-PM2
CAM_READ_0603260011	YP_195051.2	0	1	68.89	45	14	0	189	323	11	55	7e-10	60.8	Synechococcus phage S-PM2
CAM_READ_0604409237	YP_195051.2	0	1	79.41	34	7	0	8	109	11	44	1e-07	54.3	Synechococcus phage S-PM2
CAM_READ_0604409237	YP_004324527.1	0	1	46.97	66	35	0	197	394	1	66	5e-11	68.2	Prochlorococcus phage Syn1
CAM_READ_0604829377	YP_195081.1	0	1	60	50	20	0	158	307	14	63	1e-11	64.7	Synechococcus phage S-PM2
CAM_READ_0604922263	YP_195055.1	0	1	69.12	68	16	1	189	1	1	68	1e-24	98.6	Synechococcus phage S-PM2
CAM_READ_0605178379	YP_195060.1	0	1	47.17	53	27	1	164	9	5	57	2e-08	56.6	Synechococcus phage S-PM2
CAM_READ_0605186673	YP_195054.1	0	1	94.44	36	2	0	108	1	1	36	2e-15	75.5	Synechococcus phage S-PM2
CAM_READ_0605186673	YP_007674546.1	0	1	53.33	60	28	0	296	117	10	69	2e-10	62.8	Synechococcus phage S-SKS1
CAM_READ_0605399167	YP_195072.1	0	1	66.67	54	18	0	61	222	3	56	7e-18	82.8	Synechococcus phage S-PM2
CAM_READ_0605399167	YP_195066.1	0	1	66.67	60	20	0	218	397	1	60	2e-17	81.6	Synechococcus phage S-PM2
CAM_READ_0605419941	YP_195055.1	0	1	66.67	63	21	0	194	6	4	66	4e-22	91.7	Synechococcus phage S-PM2
CAM_READ_0605493015	YP_195063.1	0	1	84.21	38	6	0	6	119	38	75	3e-11	64.7	Synechococcus phage S-PM2
CAM_READ_0605925653	YP_195078.1	0	1	62.22	45	17	0	156	290	40	84	3e-08	55.8	Synechococcus phage S-PM2
CAM_READ_0610581415	YP_195051.2	0	1	80	35	7	0	200	96	11	45	6e-08	55.1	Synechococcus phage S-PM2
CAM_READ_0612753161	YP_195062.1	0	1	63.95	86	31	0	377	120	11	96	1e-29	114	Synechococcus phage S-PM2
CAM_READ_0612863725	YP_195068.1	0	1	45	60	29	2	292	119	32	89	4e-06	50.8	Synechococcus phage S-PM2
CAM_READ_0612958789	YP_195074.1	0	1	73.58	53	14	0	2	160	24	76	1e-09	60.8	Synechococcus phage S-PM2
CAM_READ_0613055705	YP_195077.1	0	1	48.39	62	30	2	61	246	7	66	2e-07	54.7	Synechococcus phage S-PM2
CAM_READ_0613064707	YP_195062.1	0	1	65.33	75	26	0	6	230	22	96	2e-24	100	Synechococcus phage S-PM2
CAM_READ_0613134943	YP_195074.1	0	1	55.84	77	34	0	243	473	1	77	7e-12	67.4	Synechococcus phage S-PM2
CAM_READ_0613420269	YP_195074.1	0	1	71.76	85	24	0	89	343	1	85	4e-28	108	Synechococcus phage S-PM2
CAM_READ_0613453921	YP_195062.1	0	1	67.71	96	31	0	10	297	1	96	9e-39	137	Synechococcus phage S-PM2
CAM_READ_0613472545	YP_195076.2	0	1	53.57	56	19	2	190	38	1	54	5e-08	55.8	Synechococcus phage S-PM2
CAM_READ_0613595329	YP_195063.1	0	1	71.43	77	20	1	263	33	1	75	1e-29	113	Synechococcus phage S-PM2
CAM_READ_0613620909	YP_195078.1	0	1	44.05	84	28	3	389	195	1	84	3e-09	59.7	Synechococcus phage S-PM2
CAM_READ_0613629021	YP_195062.1	0	1	65.62	96	33	0	446	159	1	96	6e-36	130	Synechococcus phage S-PM2
CAM_READ_0613633725	YP_195065.1	0	1	55.81	43	19	0	4	132	9	51	1e-09	60.5	Synechococcus phage S-PM2
CAM_READ_0613633725	YP_195075.1	0	1	91.67	24	2	0	353	424	53	76	1e-11	47.8	Synechococcus phage S-PM2
CAM_READ_0613639757	YP_195075.1	0	1	83.87	62	10	0	2	187	31	92	4e-28	111	Synechococcus phage S-PM2
CAM_READ_0613654001	YP_195075.1	0	1	47.62	63	29	1	83	259	23	85	2e-08	57.8	Synechococcus phage S-PM2
CAM_READ_0613669649	YP_195076.2	0	1	55.36	56	18	2	243	91	1	54	8e-08	55.8	Synechococcus phage S-PM2
CAM_READ_0613675957	YP_195065.1	0	1	53.57	56	26	0	14	181	1	56	1e-13	70.9	Synechococcus phage S-PM2
CAM_READ_0613701455	YP_195053.1	0	1	43.84	73	40	1	124	342	47	118	6e-10	62.4	Synechococcus phage S-PM2
CAM_READ_0613720741	YP_195069.2	0	1	73.86	88	23	0	384	121	9	96	3e-37	134	Synechococcus phage S-PM2
CAM_READ_0613727753	YP_195063.1	0	1	71.43	77	20	1	334	104	1	75	1e-29	113	Synechococcus phage S-PM2
CAM_READ_0613733431	YP_195071.1	0	1	44.12	68	38	0	294	91	60	127	3e-14	72.8	Synechococcus phage S-PM2
CAM_READ_0613746121	YP_195053.1	0	1	44.62	65	35	1	197	3	47	110	1e-07	56.2	Synechococcus phage S-PM2
CAM_READ_0613746805	YP_195076.2	0	1	54.55	55	18	2	370	221	2	54	3e-07	53.1	Synechococcus phage S-PM2
CAM_READ_0613756527	YP_195053.1	0	1	44.29	70	38	1	248	39	50	118	2e-09	61.2	Synechococcus phage S-PM2
CAM_READ_0613775297	YP_195062.1	0	1	77.14	70	16	0	432	223	26	95	2e-29	113	Synechococcus phage S-PM2
CAM_READ_0613777805	YP_195070.1	0	1	47.3	74	38	1	258	40	60	133	3e-13	70.1	Synechococcus phage S-PM2
CAM_READ_0613816151	YP_195069.2	0	1	76.54	81	19	0	479	237	16	96	3e-34	126	Synechococcus phage S-PM2
CAM_READ_0613835419	YP_195072.1	0	1	82.14	56	10	0	140	307	1	56	1e-24	100	Synechococcus phage S-PM2
CAM_READ_0613835637	YP_195065.1	0	1	56.25	48	21	0	2	145	9	56	2e-11	63.5	Synechococcus phage S-PM2
CAM_READ_0613850187	YP_195065.1	0	1	53.57	56	26	0	21	188	1	56	1e-13	70.9	Synechococcus phage S-PM2
CAM_READ_0613871623	YP_195071.1	0	1	38.82	85	52	0	528	274	43	127	1e-12	70.9	Synechococcus phage S-PM2
CAM_READ_0613916753	YP_195074.1	0	1	71.43	49	14	0	149	3	1	49	2e-16	79.3	Synechococcus phage S-PM2
CAM_READ_0613922495	YP_195064.1	0	1	64.29	70	15	3	165	344	1	70	1e-16	78.6	Synechococcus phage S-PM2
CAM_READ_0613932141	YP_195064.1	0	1	67.86	56	14	1	261	416	2	57	5e-15	75.1	Synechococcus phage S-PM2
CAM_READ_0613999317	YP_195069.2	0	1	72.73	66	18	0	207	10	9	74	5e-25	102	Synechococcus phage S-PM2
CAM_READ_0614006173	YP_195065.1	0	1	52.94	51	24	0	19	171	1	51	6e-13	68.9	Synechococcus phage S-PM2
CAM_READ_0614008761	YP_195071.1	0	1	41.18	68	40	0	138	341	1	68	7e-07	53.1	Synechococcus phage S-PM2
CAM_READ_0614020483	YP_195053.1	0	1	45.71	70	37	1	94	303	50	118	4e-10	62	Synechococcus phage S-PM2
CAM_READ_0614524949	YP_195057.1	0	1	88.57	35	4	0	446	342	34	68	4e-14	72.8	Synechococcus phage S-PM2
CAM_READ_0614751951	YP_195056.1	0	1	91.53	59	5	0	178	2	1	59	1e-27	108	Synechococcus phage S-PM2
CAM_READ_0614751951	YP_195048.1	0	1	88.61	79	9	0	420	184	46	124	3e-41	145	Synechococcus phage S-PM2
CAM_READ_0614853401	YP_007674386.1	0	1	95.16	62	3	0	9	194	26	87	8e-32	119	Synechococcus phage S-SKS1
CAM_READ_0614853401	YP_195060.1	0	1	94.74	57	3	0	190	360	3	59	9e-30	113	Synechococcus phage S-PM2
CAM_READ_0615081173	YP_007518244.1	0	1	73.33	45	12	0	3	137	233	277	6e-12	69.3	Synechococcus phage S-RIM8 A.HR1
CAM_READ_0615081173	YP_195057.1	0	1	80.88	68	13	0	371	168	1	68	5e-32	118	Synechococcus phage S-PM2
CAM_READ_0615107121	YP_007674386.1	0	1	90.32	62	5	1	16	198	26	87	3e-28	109	Synechococcus phage S-SKS1
CAM_READ_0615107121	YP_195060.1	0	1	92.11	38	3	0	194	307	3	40	4e-19	72.8	Synechococcus phage S-PM2
CAM_READ_0615462811	YP_195059.1	0	1	92	50	4	0	150	1	2	51	1e-24	100	Synechococcus phage S-PM2
CAM_READ_0615462811	YP_007674587.1	0	1	55.93	59	26	0	333	157	14	72	7e-14	72	Synechococcus phage S-SKS1
JCVI_READ_1091118860321	YP_195055.1	0	1	60.87	69	22	1	319	510	1	69	3e-18	87	Synechococcus phage S-PM2
JCVI_READ_1091120869533	YP_195055.1	0	1	60.87	69	22	1	323	514	1	69	2e-18	87	Synechococcus phage S-PM2
JCVI_READ_1091120978370	YP_195060.1	0	1	47.46	59	27	2	793	620	2	57	6e-07	56.2	Synechococcus phage S-PM2
JCVI_READ_1091121023550	YP_195055.1	0	1	63.46	52	19	0	16	171	18	69	3e-13	73.2	Synechococcus phage S-PM2
JCVI_READ_1091121023550	AFK66364.1	0	1	57.81	64	27	0	413	604	7	70	2e-20	73.9	Synechococcus phage S-CBM2
JCVI_READ_1091138233261	YP_195060.1	0	1	45.28	53	28	1	57	212	5	57	4e-06	53.5	Synechococcus phage S-PM2
JCVI_READ_1091138233261	YP_195080.1	0	1	64.29	70	22	3	454	657	198	266	8e-17	87.8	Synechococcus phage S-PM2
JCVI_READ_1091138241616	YP_195066.1	0	1	70	60	18	0	250	429	1	60	4e-18	86.7	Synechococcus phage S-PM2
JCVI_READ_1091138241616	YP_195064.1	0	1	73.17	82	10	1	509	754	1	70	4e-28	114	Synechococcus phage S-PM2
JCVI_READ_1091138303428	YP_195063.1	0	1	72.37	76	19	1	369	142	2	75	3e-26	109	Synechococcus phage S-PM2
JCVI_READ_1091139024945	YP_195069.2	0	1	92.68	82	6	0	27	272	15	96	1e-30	122	Synechococcus phage S-PM2
JCVI_READ_1091139148262	YP_195070.1	0	1	35.64	101	52	3	315	581	28	127	3e-08	60.8	Synechococcus phage S-PM2
JCVI_READ_1091139148262	YP_195076.2	0	1	53.85	52	18	1	806	961	1	46	6e-06	53.1	Synechococcus phage S-PM2
JCVI_READ_1091139148847	YP_195079.1	0	1	55.1	98	36	2	385	107	6	100	6e-11	69.3	Synechococcus phage S-PM2
JCVI_READ_1091139238381	YP_195056.1	0	1	65.08	63	22	0	246	58	1	63	7e-19	88.6	Synechococcus phage S-PM2
JCVI_READ_1091139238381	YP_004508671.1	0	1	55	60	27	0	476	297	1	60	5e-12	70.1	Synechococcus phage S-CRM01
JCVI_READ_1091139238381	YP_195064.1	0	1	65.96	47	4	1	1048	908	36	70	4e-06	53.9	Synechococcus phage S-PM2
JCVI_READ_1091139259383	YP_195053.1	0	1	52.31	65	26	2	343	149	57	116	3e-08	61.2	Synechococcus phage S-PM2
JCVI_READ_1091139293651	YP_195052.1	0	1	48	50	26	0	81	230	1	50	2e-07	57	Synechococcus phage S-PM2
JCVI_READ_1091139293651	YP_007518153.1	0	1	59.02	61	18	2	409	579	1	58	2e-11	68.6	Synechococcus phage S-RIM8 A.HR1
JCVI_READ_1091139293651	YP_004322226.1	0	1	77.05	61	14	0	891	1073	1	61	5e-23	106	Synechococcus phage S-SM2
JCVI_READ_1091142095077	YP_195063.1	0	1	56	75	31	1	825	1049	2	74	3e-16	81.6	Synechococcus phage S-PM2
JCVI_READ_1091142098149	YP_195063.1	0	1	72.37	76	19	1	687	460	2	75	3e-26	109	Synechococcus phage S-PM2
JCVI_READ_1091142131904	YP_195062.1	0	1	46.24	93	49	1	327	605	6	97	3e-17	85.1	Synechococcus phage S-PM2
JCVI_READ_1091142131904	YP_195074.1	0	1	57.32	82	35	0	747	992	2	83	2e-17	85.9	Synechococcus phage S-PM2
JCVI_READ_1091142136269	YP_195060.1	0	1	52.08	48	22	1	229	89	5	52	4e-06	53.5	Synechococcus phage S-PM2
JCVI_READ_1091142143586	YP_195063.1	0	1	72.37	76	19	1	805	578	2	75	3e-26	109	Synechococcus phage S-PM2
JCVI_READ_1091142158962	YP_195083.1	0	1	62.34	154	29	1	394	20	1	154	1e-46	169	Synechococcus phage S-PM2
JCVI_READ_1091142158962	YP_007674584.1	0	1	48.15	54	28	0	949	788	82	135	3e-08	61.2	Synechococcus phage S-SKS1
JCVI_READ_1091142250970	AFK66356.1	0	1	58.06	62	25	1	255	437	1	62	2e-14	77	Synechococcus phage S-CBM2
JCVI_READ_1091142250970	YP_195055.1	0	1	76.12	67	16	0	656	856	1	67	3e-26	109	Synechococcus phage S-PM2
JCVI_READ_1091142330062	YP_195074.1	0	1	69.41	85	26	0	341	595	1	85	1e-19	91.7	Synechococcus phage S-PM2
JCVI_READ_1091143025013	YP_195083.1	0	1	60.76	158	33	1	391	5	1	158	5e-46	166	Synechococcus phage S-PM2
JCVI_READ_1091143025013	YP_007674584.1	0	1	39.13	69	42	0	991	785	67	135	1e-07	59.3	Synechococcus phage S-SKS1
JCVI_READ_1091143043392	AFK66356.1	0	1	58.06	62	25	1	246	428	1	62	2e-14	77	Synechococcus phage S-CBM2
JCVI_READ_1091143043392	YP_195055.1	0	1	67.35	49	16	0	647	793	1	49	2e-12	71.6	Synechococcus phage S-PM2
JCVI_READ_1091143044566	YP_195052.1	0	1	50	54	25	1	338	177	2	53	1e-06	55.1	Synechococcus phage S-PM2
JCVI_READ_1091143044566	YP_003097427.1	0	1	64.58	48	17	0	794	651	1	48	1e-13	74.3	Synechococcus phage S-RSM4
JCVI_READ_1091143044566	YP_195162.1	0	1	71.74	46	13	0	1013	876	1	46	6e-14	75.1	Synechococcus phage S-PM2
JCVI_READ_1091143044946	YP_195076.2	0	1	53.85	52	18	1	500	345	1	46	7e-06	53.1	Synechococcus phage S-PM2
JCVI_READ_1091143044946	YP_195070.1	0	1	35.64	101	52	3	991	725	28	127	5e-08	60.5	Synechococcus phage S-PM2
JCVI_READ_1091143065795	YP_001155902.1	0	0	51.08	139	64	2	451	47	7	145	2e-37	144	Polynucleobacter necessarius subsp. asymbioticus QLW-P1DMWA-1
JCVI_READ_1091143065795	YP_195055.1	0	1	65.22	69	19	1	666	475	1	69	4e-21	95.1	Synechococcus phage S-PM2
JCVI_READ_1091143075441	YP_195072.1	0	1	89.29	56	6	0	620	787	1	56	2e-25	106	Synechococcus phage S-PM2
JCVI_READ_1091143095007	YP_195072.1	0	1	89.29	56	6	0	922	755	1	56	2e-25	106	Synechococcus phage S-PM2
JCVI_READ_1091143105934	YP_195070.1	0	1	35.64	101	52	3	226	492	28	127	4e-08	60.8	Synechococcus phage S-PM2
JCVI_READ_1091143105934	YP_195076.2	0	1	53.85	52	18	1	717	872	1	46	8e-06	53.1	Synechococcus phage S-PM2
JCVI_READ_1091143150322	AFK66356.1	0	1	53.23	62	28	1	621	803	1	62	3e-13	73.6	Synechococcus phage S-CBM2
JCVI_READ_1091143150322	YP_195055.1	0	1	75.56	45	11	0	803	937	1	45	1e-15	80.1	Synechococcus phage S-PM2
JCVI_READ_1091143158370	AFK66437.1	0	1	53.61	97	45	0	473	183	15	111	5e-24	104	Synechococcus phage S-CBM2
JCVI_READ_1091143158370	YP_195076.2	0	1	53.85	52	18	1	920	765	1	46	8e-06	53.1	Synechococcus phage S-PM2
JCVI_READ_1091143165183	YP_195074.1	0	1	57.32	82	35	0	909	664	2	83	1e-17	85.9	Synechococcus phage S-PM2
JCVI_READ_1091143171721	AFK66365.1	0	1	54.17	72	27	2	239	24	2	67	2e-13	74.3	Synechococcus phage S-CBM2
JCVI_READ_1091143171721	YP_195060.1	0	1	47.17	53	27	1	657	502	5	57	9e-07	55.5	Synechococcus phage S-PM2
JCVI_READ_1092256307997	AFK66437.1	0	1	53.61	97	45	0	499	209	15	111	4e-24	104	Synechococcus phage S-CBM2
JCVI_READ_1092256307997	YP_195076.2	0	1	53.85	52	18	1	946	791	1	46	7e-06	53.1	Synechococcus phage S-PM2
JCVI_READ_1092256316119	YP_195054.1	0	1	44.07	59	33	0	270	446	6	64	3e-08	59.7	Synechococcus phage S-PM2
JCVI_READ_1092256366875	YP_195062.1	0	1	46.24	93	49	1	311	33	6	97	2e-17	85.1	Synechococcus phage S-PM2
JCVI_READ_1092256366875	YP_195063.1	0	1	71.05	76	20	1	940	713	2	75	4e-25	105	Synechococcus phage S-PM2
JCVI_READ_1092256403235	YP_195076.2	0	1	46.84	79	32	3	235	20	1	76	1e-09	64.3	Synechococcus phage S-PM2
JCVI_READ_1092256403235	YP_195213.1	0	1	46.96	181	69	3	954	418	4	159	3e-38	146	Synechococcus phage S-PM2
JCVI_READ_1092256555461	YP_195076.2	0	1	38.03	71	41	1	594	806	1	68	1e-06	55.5	Synechococcus phage S-PM2
JCVI_READ_1092257108562	YP_195074.1	0	1	64	50	18	0	968	1117	1	50	2e-10	66.6	Synechococcus phage S-PM2
JCVI_READ_1092257205059	YP_195052.1	0	1	48	50	26	0	381	530	1	50	2e-07	57	Synechococcus phage S-PM2
JCVI_READ_1092257205059	YP_007518153.1	0	1	59.02	61	18	2	709	879	1	58	1e-11	68.6	Synechococcus phage S-RIM8 A.HR1
JCVI_READ_1092257211773	YP_195069.2	0	1	87.34	79	10	0	296	60	8	86	3e-26	110	Synechococcus phage S-PM2
JCVI_READ_1092257211773	YP_195074.1	0	1	75.29	85	21	0	916	662	1	85	3e-29	118	Synechococcus phage S-PM2
JCVI_READ_1092298903821	YP_195064.1	0	1	50.82	61	26	1	372	202	3	63	5e-08	59.3	Synechococcus phage S-PM2
JCVI_READ_1092336402362	YP_195076.2	0	1	48.28	58	24	1	841	668	7	58	8e-07	55.8	Synechococcus phage S-PM2
JCVI_READ_1092342074470	YP_195074.1	0	1	68.24	85	27	0	639	893	1	85	6e-19	89.4	Synechococcus phage S-PM2
JCVI_READ_1092342107676	YP_195063.1	0	1	72.37	76	19	1	740	967	2	75	3e-26	109	Synechococcus phage S-PM2
JCVI_READ_1092345430801	AET72738.1	0	1	54.74	137	61	1	16	426	32	167	5e-39	147	Synechococcus phage S-CAM8
JCVI_READ_1092345430801	YP_195057.1	0	1	48.53	68	32	1	434	637	1	65	3e-10	65.5	Synechococcus phage S-PM2
JCVI_READ_1092345430801	YP_005098396.1	0	1	42.42	66	36	1	640	831	2	67	1e-09	63.5	Synechococcus phage S-CBS4
JCVI_READ_1092347042701	YP_195059.1	0	1	60	45	17	1	10	144	25	68	5e-09	60.8	Synechococcus phage S-PM2
JCVI_READ_1092347042701	YP_007676474.1	0	1	55.46	119	42	4	192	539	1	111	3e-26	108	Synechococcus phage S-RIP1
JCVI_READ_1092347042701	YP_195055.1	0	1	67.16	67	22	0	538	738	1	67	2e-24	102	Synechococcus phage S-PM2
JCVI_READ_1092347044020	YP_195057.1	0	1	65.71	70	19	2	356	150	1	66	6e-18	85.9	Synechococcus phage S-PM2
JCVI_READ_1092347044020	AET72838.1	0	1	46.84	79	22	2	622	386	1	59	1e-07	58.2	Cyanophage KBS-S-1A
JCVI_READ_1092347044020	YP_007674987.1	0	1	58.97	78	32	0	876	643	1	78	2e-06	55.1	Cyanophage KBS-S-2A
JCVI_READ_1092351063872	YP_195059.1	0	1	62.32	69	25	1	136	342	1	68	2e-13	74.3	Synechococcus phage S-PM2
JCVI_READ_1092351063872	YP_007676474.1	0	1	55.46	119	42	4	390	737	1	111	2e-25	108	Synechococcus phage S-RIP1
JCVI_READ_1092351063872	YP_195055.1	0	1	63.77	69	25	0	736	942	1	69	6e-23	100	Synechococcus phage S-PM2
JCVI_READ_1092351098786	YP_007675010.1	0	1	70	40	12	0	146	27	1	40	3e-09	67.4	Cyanophage KBS-S-2A
JCVI_READ_1092351098786	YP_005098396.1	0	1	40.91	66	37	1	558	367	2	67	6e-09	62	Synechococcus phage S-CBS4
JCVI_READ_1092351098786	YP_195057.1	0	1	45.59	68	34	1	764	561	1	65	2e-09	63.2	Synechococcus phage S-PM2
JCVI_READ_1092351098786	AET72738.1	0	1	54.05	111	49	2	1101	772	58	167	6e-25	108	Synechococcus phage S-CAM8
JCVI_READ_1092351109679	YP_195051.2	0	1	87.04	54	7	0	559	720	11	64	1e-06	55.1	Synechococcus phage S-PM2
JCVI_READ_1092351164945	YP_195057.1	0	1	79.49	39	8	0	26	142	28	66	2e-11	68.6	Synechococcus phage S-PM2
JCVI_READ_1092351164945	YP_007674387.1	0	1	43.22	118	60	3	201	542	18	132	6e-18	89	Synechococcus phage S-SKS1
JCVI_READ_1092351164945	YP_003097413.1	0	1	39.5	119	71	1	201	557	1	118	9e-20	94.4	Synechococcus phage S-RSM4
JCVI_READ_1092351164945	YP_007518216.1	0	1	34.29	105	62	3	640	942	3	104	2e-11	70.5	Synechococcus phage S-RIM8 A.HR1
JCVI_READ_1092351226824	YP_195055.1	0	1	67.16	67	22	0	726	526	1	67	6e-24	102	Synechococcus phage S-PM2
JCVI_READ_1092351226824	YP_007676474.1	0	1	75.76	33	8	0	1013	915	22	54	2e-06	55.8	Synechococcus phage S-RIP1
JCVI_READ_1092351289104	YP_195051.2	0	1	80	35	7	0	323	219	11	45	4e-07	56.6	Synechococcus phage S-PM2
JCVI_READ_1092351381985	YP_195054.1	0	1	62.9	62	23	0	221	36	5	66	2e-19	90.5	Synechococcus phage S-PM2
JCVI_READ_1092351394912	YP_195055.1	0	1	61.54	39	15	0	1009	893	29	67	1e-06	53.9	Synechococcus phage S-PM2
JCVI_READ_1092400401074	YP_195055.1	0	1	67.16	67	22	0	255	455	1	67	2e-23	101	Synechococcus phage S-PM2
JCVI_READ_1092402515873	YP_195055.1	0	1	73.47	49	13	0	169	23	1	49	2e-17	85.1	Synechococcus phage S-PM2
JCVI_READ_1092402515873	YP_007676474.1	0	1	55.46	119	44	3	521	168	1	111	1e-20	95.1	Synechococcus phage S-RIP1
JCVI_READ_1092402515873	YP_195059.1	0	1	60.87	69	26	1	757	551	1	68	1e-12	72.4	Synechococcus phage S-PM2
JCVI_READ_1092402559649	YP_195051.2	0	1	77.78	54	12	0	187	348	11	64	1e-15	80.1	Synechococcus phage S-PM2
JCVI_READ_1092402559649	YP_195059.1	0	1	60.87	69	26	1	718	924	1	68	1e-12	72.4	Synechococcus phage S-PM2
JCVI_READ_1092402559649	YP_007676474.1	0	1	77.27	22	5	0	963	1028	6	27	1e-06	42.7	Synechococcus phage S-RIP1
JCVI_READ_1092403980267	YP_007676474.1	0	1	55.46	119	44	3	381	28	1	111	9e-21	95.1	Synechococcus phage S-RIP1
JCVI_READ_1092403980267	YP_195059.1	0	1	59.42	69	27	1	635	429	1	68	2e-11	68.2	Synechococcus phage S-PM2
JCVI_READ_1092403993171	AET72738.1	0	1	69.35	62	19	0	37	222	106	167	2e-18	90.9	Synechococcus phage S-CAM8
JCVI_READ_1092403993171	YP_195057.1	0	1	47.06	68	33	1	230	433	1	65	3e-09	62.8	Synechococcus phage S-PM2
JCVI_READ_1092403993171	AGN30457.1	0	1	45.45	66	34	1	436	627	6	71	2e-09	63.2	Synechococcus phage S-CBS4
JCVI_READ_1092403993171	YP_007675010.1	0	1	48.61	72	33	2	865	1068	7	78	2e-08	65.1	Cyanophage KBS-S-2A
JCVI_READ_1092452130242	YP_195082.1	0	1	72.55	51	14	0	249	401	1	51	2e-13	73.9	Synechococcus phage S-PM2
JCVI_READ_1092963575996	YP_005098378.1	0	1	49.02	102	50	1	14	319	211	310	2e-19	96.3	Synechococcus phage S-CBS4
JCVI_READ_1092963575996	YP_195054.1	0	1	43.86	57	32	0	509	679	5	61	1e-07	58.2	Synechococcus phage S-PM2
JCVI_READ_1093015910197	YP_195051.2	0	1	81.63	49	9	0	389	535	11	59	7e-14	75.1	Synechococcus phage S-PM2
JCVI_READ_1093015910197	YP_195059.1	0	1	60.87	69	26	1	771	977	1	68	2e-11	69.3	Synechococcus phage S-PM2
JCVI_READ_1093015913941	YP_195055.1	0	1	73.33	30	8	0	102	13	1	30	9e-07	55.5	Synechococcus phage S-PM2
JCVI_READ_1093015913941	YP_007676474.1	0	1	55.46	119	44	3	454	101	1	111	1e-26	111	Synechococcus phage S-RIP1
JCVI_READ_1093015913941	YP_004421519.1	0	1	44.83	87	37	4	454	203	1	79	3e-07	57.4	Synechococcus phage S-CBS2
JCVI_READ_1093015913941	YP_195059.1	0	1	60.87	69	26	1	690	484	1	68	1e-11	69.3	Synechococcus phage S-PM2
JCVI_READ_1093016370998	YP_195084.1	0	1	47.54	61	32	0	24	206	24	84	1e-11	68.6	Synechococcus phage S-PM2
JCVI_READ_1093016370998	YP_007673026.1	0	1	40	60	36	0	227	406	5	64	1e-08	60.8	Synechococcus phage S-CAM1
JCVI_READ_1093016370998	AFK66356.1	0	1	56.86	51	22	0	494	646	7	57	7e-09	60.8	Synechococcus phage S-CBM2
JCVI_READ_1093016370998	AFB17859.1	0	1	43.08	65	37	0	494	688	7	71	2e-06	54.3	Synechococcus phage S-RIM8 A.HR3
JCVI_READ_1093016370998	YP_195048.1	0	1	68.63	51	16	0	687	839	16	66	5e-13	73.6	Synechococcus phage S-PM2
JCVI_READ_1093017005531	YP_195044.1	0	1	60	45	18	0	37	171	41	85	2e-10	66.6	Synechococcus phage S-PM2
JCVI_READ_1093017005531	YP_195051.2	0	1	81.63	49	9	0	462	608	11	59	8e-14	75.1	Synechococcus phage S-PM2
JCVI_READ_1093017005545	YP_007676474.1	0	1	44.95	109	42	4	2	310	15	111	4e-10	65.9	Synechococcus phage S-RIP1
JCVI_READ_1093017005545	YP_195055.1	0	1	67.16	67	22	0	309	509	1	67	6e-24	102	Synechococcus phage S-PM2
JCVI_READ_1093017105365	AET72738.1	0	1	55.35	159	69	2	17	493	11	167	9e-48	170	Synechococcus phage S-CAM8
JCVI_READ_1093017105365	YP_195057.1	0	1	72.5	40	11	0	585	704	26	65	1e-10	66.6	Synechococcus phage S-PM2
JCVI_READ_1093017105365	YP_005098396.1	0	1	40.91	66	37	1	707	898	2	67	3e-08	60.1	Synechococcus phage S-CBS4
JCVI_READ_1093017118177	YP_195055.1	0	1	67.16	67	22	0	264	64	1	67	5e-24	102	Synechococcus phage S-PM2
JCVI_READ_1093017118177	YP_007676474.1	0	1	54.62	119	45	3	616	263	1	111	5e-26	109	Synechococcus phage S-RIP1
JCVI_READ_1093017118177	YP_004421519.1	0	1	44.83	87	37	4	616	365	1	79	3e-07	57.4	Synechococcus phage S-CBS2
JCVI_READ_1093017118177	YP_195059.1	0	1	62.32	69	25	1	852	646	1	68	2e-13	73.9	Synechococcus phage S-PM2
JCVI_READ_1093017187943	YP_195055.1	0	1	67.16	67	22	0	607	407	1	67	6e-24	102	Synechococcus phage S-PM2
JCVI_READ_1093017187943	YP_007676474.1	0	1	51.75	114	45	3	941	606	6	111	2e-21	97.4	Synechococcus phage S-RIP1
JCVI_READ_1093017193065	YP_195059.1	0	1	63.04	46	16	1	67	204	24	68	5e-10	65.1	Synechococcus phage S-PM2
JCVI_READ_1093017193065	YP_004421519.1	0	1	44.83	87	37	4	234	485	1	79	4e-07	57.4	Synechococcus phage S-CBS2
JCVI_READ_1093017193065	YP_007676474.1	0	1	54.62	119	45	3	234	587	1	111	7e-26	109	Synechococcus phage S-RIP1
JCVI_READ_1093017193065	YP_195055.1	0	1	67.16	67	22	0	586	786	1	67	7e-24	102	Synechococcus phage S-PM2
JCVI_READ_1093017220071	YP_195055.1	0	1	75.51	49	12	0	165	19	1	49	1e-18	88.6	Synechococcus phage S-PM2
JCVI_READ_1093017220071	YP_007676474.1	0	1	55.46	119	44	3	517	164	1	111	1e-20	95.1	Synechococcus phage S-RIP1
JCVI_READ_1093017220071	YP_195059.1	0	1	60.87	69	26	1	753	547	1	68	2e-12	72.4	Synechococcus phage S-PM2
JCVI_READ_1093017225828	YP_195055.1	0	1	68.66	67	21	0	589	389	1	67	3e-24	103	Synechococcus phage S-PM2
JCVI_READ_1093017225828	YP_007676474.1	0	1	56.14	114	40	3	923	588	6	111	3e-25	107	Synechococcus phage S-RIP1
JCVI_READ_1093017703319	YP_195055.1	0	1	67.16	67	22	0	724	524	1	67	5e-24	102	Synechococcus phage S-PM2
JCVI_READ_1093017703319	YP_007676474.1	0	1	52.78	108	43	2	1046	723	12	111	3e-20	94	Synechococcus phage S-RIP1
JCVI_READ_1093017737744	YP_195055.1	0	1	67.16	67	22	0	325	125	1	67	7e-24	102	Synechococcus phage S-PM2
JCVI_READ_1093017737744	YP_007676474.1	0	1	54.62	119	45	3	677	324	1	111	7e-26	109	Synechococcus phage S-RIP1
JCVI_READ_1093017737744	YP_004421519.1	0	1	44.83	87	37	4	677	426	1	79	4e-07	57.4	Synechococcus phage S-CBS2
JCVI_READ_1093017737744	YP_195059.1	0	1	60.87	69	26	1	913	707	1	68	2e-11	69.3	Synechococcus phage S-PM2
JCVI_READ_1093017766321	YP_007676474.1	0	1	55.46	119	44	3	455	102	1	111	2e-20	95.1	Synechococcus phage S-RIP1
JCVI_READ_1093017766321	YP_195059.1	0	1	60.87	69	26	1	709	503	1	68	7e-12	70.5	Synechococcus phage S-PM2
JCVI_READ_1093017967441	YP_004322226.1	0	1	76.19	42	10	0	155	30	1	42	7e-12	74.3	Synechococcus phage S-SM2
JCVI_READ_1093017967441	YP_007518153.1	0	1	59.02	61	18	2	637	467	1	58	2e-11	68.6	Synechococcus phage S-RIM8 A.HR1
JCVI_READ_1093017967441	YP_195052.1	0	1	48	50	26	0	965	816	1	50	2e-07	57	Synechococcus phage S-PM2
JCVI_READ_1093018000576	YP_195044.1	0	1	61.9	42	16	0	89	214	43	84	6e-09	62.4	Synechococcus phage S-PM2
JCVI_READ_1093018000576	YP_195051.2	0	1	79.07	43	9	0	517	645	14	56	4e-10	64.7	Synechococcus phage S-PM2
JCVI_READ_1093018077814	YP_195055.1	0	1	67.16	67	22	0	261	61	1	67	6e-24	102	Synechococcus phage S-PM2
JCVI_READ_1093018077814	YP_007676474.1	0	1	54.62	119	45	3	613	260	1	111	6e-26	109	Synechococcus phage S-RIP1
JCVI_READ_1093018077814	YP_004421519.1	0	1	44.83	87	37	4	613	362	1	79	3e-07	57.4	Synechococcus phage S-CBS2
JCVI_READ_1093018077814	YP_195059.1	0	1	62.32	69	25	1	849	643	1	68	3e-13	73.9	Synechococcus phage S-PM2
JCVI_READ_1093018080700	YP_195051.2	0	1	81.63	49	9	0	379	525	11	59	7e-14	75.1	Synechococcus phage S-PM2
JCVI_READ_1093018080700	YP_195059.1	0	1	62.32	69	25	1	761	967	1	68	3e-13	73.9	Synechococcus phage S-PM2
JCVI_READ_1093018107632	YP_004421519.1	0	1	44.76	105	51	3	310	5	1	101	1e-13	75.5	Synechococcus phage S-CBS2
JCVI_READ_1093018107632	YP_007676474.1	0	1	53.78	119	46	3	662	309	1	111	2e-19	91.7	Synechococcus phage S-RIP1
JCVI_READ_1093018107632	YP_195059.1	0	1	62.32	69	25	1	898	692	1	68	5e-13	73.6	Synechococcus phage S-PM2
JCVI_READ_1093018116821	AET72738.1	0	1	56.3	135	58	1	24	428	34	167	2e-41	153	Synechococcus phage S-CAM8
JCVI_READ_1093018116821	YP_195057.1	0	1	70.73	41	12	0	520	642	26	66	3e-10	65.5	Synechococcus phage S-PM2
JCVI_READ_1093018116821	YP_005098396.1	0	1	57.14	42	16	1	715	834	26	67	7e-06	53.1	Synechococcus phage S-CBS4
JCVI_READ_1093018134850	ADD94688.1	0	0	79.71	69	14	0	848	1054	12	80	2e-28	119	uncultured phage MedDCM-OCT-S08-C620
JCVI_READ_1093018134850	YP_195057.1	0	1	45.59	68	34	1	60	263	1	65	1e-09	63.5	Synechococcus phage S-PM2
JCVI_READ_1093018134850	YP_005098396.1	0	1	43.94	66	35	1	266	457	2	67	5e-10	64.7	Synechococcus phage S-CBS4
JCVI_READ_1093018134850	YP_007674074.1	0	1	53.57	28	13	0	765	848	1	28	6e-24	37.4	Prochlorococcus phage MED4-184
JCVI_READ_1093018196208	AGN30457.1	0	1	45.45	66	34	1	505	314	6	71	2e-09	63.2	Synechococcus phage S-CBS4
JCVI_READ_1093018196208	YP_195057.1	0	1	47.06	68	33	1	711	508	1	65	2e-09	62.8	Synechococcus phage S-PM2
JCVI_READ_1093018196208	AET72738.1	0	1	57.14	28	12	0	802	719	140	167	3e-22	35.8	Synechococcus phage S-CAM8
JCVI_READ_1093018244161	YP_195051.2	0	1	79.63	54	11	0	348	509	11	64	3e-16	81.3	Synechococcus phage S-PM2
JCVI_READ_1093018280083	YP_195051.2	0	1	81.63	49	9	0	110	256	11	59	8e-14	74.7	Synechococcus phage S-PM2
JCVI_READ_1093018280083	YP_195059.1	0	1	59.42	69	27	1	492	698	1	68	1e-19	90.9	Synechococcus phage S-PM2
JCVI_READ_1093018280083	YP_007676474.1	0	1	64.63	82	24	2	758	997	6	84	1e-21	97.4	Synechococcus phage S-RIP1
JCVI_READ_1093018307764	AET72738.1	0	1	55.62	169	73	2	30	536	1	167	3e-52	182	Synechococcus phage S-CAM8
JCVI_READ_1093018307764	YP_195057.1	0	1	45.59	68	34	1	544	747	1	65	2e-09	63.2	Synechococcus phage S-PM2
JCVI_READ_1093018307764	YP_005098396.1	0	1	43.94	66	35	1	750	941	2	67	7e-10	64.7	Synechococcus phage S-CBS4
JCVI_READ_1093018307778	YP_195059.1	0	1	62.32	69	25	1	338	544	1	68	2e-13	73.2	Synechococcus phage S-PM2
JCVI_READ_1093018307778	YP_007676474.1	0	1	79.63	54	10	1	592	750	1	54	5e-20	92.8	Synechococcus phage S-RIP1
JCVI_READ_1093018389981	YP_195062.1	0	1	37.5	80	49	1	240	1	12	90	8e-10	65.1	Synechococcus phage S-PM2
JCVI_READ_1093018389981	YP_195055.1	0	1	64	50	18	0	1089	940	18	67	1e-12	72	Synechococcus phage S-PM2
JCVI_READ_1093018450544	YP_195057.1	0	1	62.32	69	23	1	272	66	1	66	5e-17	84	Synechococcus phage S-PM2
JCVI_READ_1093018450544	YP_007676474.1	0	1	56.91	123	40	3	842	477	1	111	2e-26	111	Synechococcus phage S-RIP1
JCVI_READ_1093018686630	YP_195059.1	0	1	62.32	69	25	1	204	410	1	68	2e-13	73.9	Synechococcus phage S-PM2
JCVI_READ_1093018686630	YP_004421519.1	0	1	44.83	87	37	4	440	691	1	79	2e-07	57.4	Synechococcus phage S-CBS2
JCVI_READ_1093018686630	YP_007676474.1	0	1	54.62	119	45	3	440	793	1	111	4e-26	109	Synechococcus phage S-RIP1
JCVI_READ_1093018686630	YP_195055.1	0	1	67.8	59	19	0	792	968	1	59	6e-21	94	Synechococcus phage S-PM2
JCVI_READ_1093018692945	YP_195051.2	0	1	87.04	54	7	0	327	488	11	64	1e-06	55.1	Synechococcus phage S-PM2
JCVI_READ_1093018692945	YP_195059.1	0	1	56.41	78	33	1	858	1091	1	77	4e-13	73.6	Synechococcus phage S-PM2
JCVI_READ_1093018707220	YP_195051.2	0	1	81.63	49	9	0	155	301	11	59	1e-13	75.1	Synechococcus phage S-PM2
JCVI_READ_1093018707220	YP_195059.1	0	1	60.87	69	26	1	537	743	1	68	2e-11	69.3	Synechococcus phage S-PM2
JCVI_READ_1093018707220	YP_004421519.1	0	1	44.83	87	37	4	773	1024	1	79	5e-07	57	Synechococcus phage S-CBS2
JCVI_READ_1093018707220	YP_007676474.1	0	1	52.89	121	42	5	773	1123	1	110	3e-23	102	Synechococcus phage S-RIP1
JCVI_READ_1093022107805	YP_195074.1	0	1	75.29	85	21	0	368	622	1	85	2e-28	116	Synechococcus phage S-PM2
JCVI_READ_1093022163115	YP_004508692.1	0	1	68.49	73	23	0	214	432	1	73	2e-29	118	Synechococcus phage S-CRM01
JCVI_READ_1093023020373	YP_195071.1	0	1	59.8	102	39	1	10	309	28	129	1e-28	118	Synechococcus phage S-PM2
JCVI_READ_1093023020413	YP_195054.1	0	1	44.07	59	33	0	300	124	6	64	3e-08	59.7	Synechococcus phage S-PM2
JCVI_READ_1093023020413	AFK66434.1	0	1	41.67	60	27	1	637	458	22	73	4e-06	53.9	Synechococcus phage S-CBM2
JCVI_READ_1093023020413	YP_007677222.1	0	1	45	80	41	3	903	667	22	99	2e-09	64.3	Synechococcus phage S-SSM4
JCVI_READ_1093023057429	YP_195082.1	0	1	76.6	47	11	0	345	205	1	47	5e-13	72.4	Synechococcus phage S-PM2
JCVI_READ_1093023057429	YP_195080.1	0	1	38.66	119	40	5	997	734	59	175	1e-06	58.5	Synechococcus phage S-PM2
JCVI_READ_1093023080876	YP_195052.1	0	1	48	50	26	0	533	682	1	50	3e-07	57	Synechococcus phage S-PM2
JCVI_READ_1093023080876	YP_007518153.1	0	1	62.5	32	12	0	861	956	1	32	1e-05	40.8	Synechococcus phage S-RIM8 A.HR1
JCVI_READ_1093025061887	YP_007677222.1	0	1	45	80	41	3	72	308	22	99	2e-09	64.3	Synechococcus phage S-SSM4
JCVI_READ_1093025061887	AFK66434.1	0	1	41.67	60	27	1	338	517	22	73	4e-06	53.9	Synechococcus phage S-CBM2
JCVI_READ_1093025061887	YP_195054.1	0	1	44.07	59	33	0	675	851	6	64	3e-08	59.7	Synechococcus phage S-PM2
JCVI_READ_1093030520421	YP_195064.1	0	1	50.82	61	26	1	958	788	3	63	4e-08	59.3	Synechococcus phage S-PM2
JCVI_READ_1093041152060	YP_001543103.1	0	0	55.7	79	35	0	806	1042	4	82	5e-22	100	Herpetosiphon aurantiacus DSM 785
JCVI_READ_1093041152060	YP_195083.1	0	1	72.95	207	53	3	90	710	15	218	8e-97	299	Synechococcus phage S-PM2
JCVI_READ_1095281023038	YP_195213.1	0	1	46.25	80	25	2	60	299	147	208	2e-09	65.5	Synechococcus phage S-PM2
JCVI_READ_1095281023038	YP_195074.1	0	1	59.3	86	34	1	586	843	1	85	1e-19	91.3	Synechococcus phage S-PM2
JCVI_READ_1095291004312	YP_195055.1	0	1	40	70	41	1	49	258	1	69	8e-06	52.8	Synechococcus phage S-PM2
JCVI_READ_1095295008016	YP_195082.1	0	1	62.79	43	16	0	609	737	1	43	9e-07	55.5	Synechococcus phage S-PM2
JCVI_READ_1095297011113	YP_195074.1	0	1	67.06	85	28	0	785	1039	1	85	9e-18	86.3	Synechococcus phage S-PM2
JCVI_READ_1095300009737	YP_195064.1	0	1	71.23	73	11	3	508	711	3	70	2e-19	90.9	Synechococcus phage S-PM2
JCVI_READ_1095300009737	YP_195076.2	0	1	72.73	44	12	0	761	892	15	58	4e-12	71.2	Synechococcus phage S-PM2
JCVI_READ_1095300012058	YP_195072.1	0	1	89.29	56	6	0	304	471	1	56	2e-25	106	Synechococcus phage S-PM2
JCVI_READ_1095302010275	YP_195062.1	0	1	83.13	83	14	0	271	23	1	83	8e-42	151	Synechococcus phage S-PM2
JCVI_READ_1095302010275	YP_195061.1	0	1	76	75	18	0	519	295	6	80	8e-30	119	Synechococcus phage S-PM2
JCVI_READ_1095306010954	YP_195076.2	0	1	68.33	60	19	0	299	120	1	60	6e-19	88.6	Synechococcus phage S-PM2
JCVI_READ_1095306010954	YP_195064.1	0	1	71.23	73	11	3	509	306	3	70	8e-20	90.9	Synechococcus phage S-PM2
JCVI_READ_1095306026341	YP_195056.1	0	1	65.08	63	22	0	268	80	1	63	6e-19	88.6	Synechococcus phage S-PM2
JCVI_READ_1095306026341	YP_004508671.1	0	1	55	60	27	0	498	319	1	60	4e-12	70.1	Synechococcus phage S-CRM01
JCVI_READ_1095306035228	YP_195072.1	0	1	89.29	56	6	0	187	20	1	56	1e-25	107	Synechococcus phage S-PM2
JCVI_READ_1095306102382	YP_195071.1	0	1	67.35	98	32	0	314	21	1	98	6e-36	137	Synechococcus phage S-PM2
JCVI_READ_1095306108776	YP_195066.1	0	1	67.35	49	16	0	194	340	1	49	1e-11	68.9	Synechococcus phage S-PM2
JCVI_READ_1095306108776	YP_195070.1	0	1	64.86	111	39	0	451	783	26	136	1e-32	129	Synechococcus phage S-PM2
JCVI_READ_1095306135895	YP_195074.1	0	1	69.41	85	26	0	739	485	1	85	1e-19	91.3	Synechococcus phage S-PM2
JCVI_READ_1095308036840	AFK66433.1	0	1	64.06	64	19	1	206	15	1	60	3e-18	87	Synechococcus phage S-CBM2
JCVI_READ_1095308036840	AFK66447.1	0	1	55.32	47	21	0	434	294	1	47	4e-06	53.5	Synechococcus phage S-CBM2
JCVI_READ_1095308036840	YP_195054.1	0	1	66.15	65	22	0	633	439	2	66	4e-21	95.1	Synechococcus phage S-PM2
JCVI_READ_1095308036840	AFB15341.1	0	1	65.22	23	8	0	892	824	143	165	1e-09	37.4	Synechococcus phage S-RIM8 A.HR5
JCVI_READ_1095321002067	YP_195062.1	0	1	76.04	96	23	0	309	596	1	96	6e-45	158	Synechococcus phage S-PM2
JCVI_READ_1095321002067	YP_004508671.1	0	1	58.62	58	24	0	595	768	1	58	3e-15	77.8	Synechococcus phage S-CRM01
JCVI_READ_1095321033222	YP_195080.1	0	1	55.84	77	34	0	280	510	185	261	1e-16	86.7	Synechococcus phage S-PM2
JCVI_READ_1095321033222	YP_195082.1	0	1	74.51	51	13	0	731	883	1	51	7e-14	74.7	Synechococcus phage S-PM2
JCVI_READ_1095323000114	YP_004508671.1	0	1	54.35	46	21	0	170	33	1	46	6e-07	55.8	Synechococcus phage S-CRM01
JCVI_READ_1095323000114	YP_195076.2	0	1	47.37	76	30	2	363	166	1	76	4e-10	64.7	Synechococcus phage S-PM2
JCVI_READ_1095323000114	YP_195074.1	0	1	60.47	86	33	1	620	363	1	85	9e-22	97.1	Synechococcus phage S-PM2
JCVI_READ_1095323003595	AFK66365.1	0	1	53.85	78	30	2	352	119	2	73	2e-16	82.4	Synechococcus phage S-CBM2
JCVI_READ_1095323003595	YP_195060.1	0	1	47.17	53	27	1	764	609	5	57	8e-07	55.8	Synechococcus phage S-PM2
JCVI_READ_1095326002400	YP_195056.1	0	1	66.67	63	21	0	114	302	1	63	2e-19	89.7	Synechococcus phage S-PM2
JCVI_READ_1095328018164	YP_195070.1	0	1	35.64	101	52	3	109	375	28	127	4e-08	60.8	Synechococcus phage S-PM2
JCVI_READ_1095328018164	YP_195076.2	0	1	53.85	52	18	1	600	755	1	46	7e-06	53.1	Synechococcus phage S-PM2
JCVI_READ_1095328028350	YP_195056.1	0	1	89.13	46	5	0	331	468	15	60	7e-18	85.9	Synechococcus phage S-PM2
JCVI_READ_1095328028350	YP_195064.1	0	1	85.19	54	8	0	812	973	2	55	4e-21	94.7	Synechococcus phage S-PM2
JCVI_READ_1095328044670	AFK66437.1	0	1	53.61	97	45	0	464	174	15	111	5e-24	104	Synechococcus phage S-CBM2
JCVI_READ_1095328044670	YP_195076.2	0	1	53.85	52	18	1	911	756	1	46	8e-06	53.1	Synechococcus phage S-PM2
JCVI_READ_1095328047229	YP_195060.1	0	1	48.39	62	28	2	426	244	2	60	8e-08	58.5	Synechococcus phage S-PM2
JCVI_READ_1095328067330	YP_195055.1	0	1	72.09	43	12	0	13	141	27	69	3e-11	68.2	Synechococcus phage S-PM2
JCVI_READ_1095328067330	YP_195066.1	0	1	56.6	53	23	0	830	988	1	53	2e-09	63.2	Synechococcus phage S-PM2
JCVI_READ_1095335021281	YP_195055.1	0	1	64.44	45	11	1	901	1020	1	45	6e-08	58.9	Synechococcus phage S-PM2
JCVI_READ_1095339027798	YP_195080.1	0	1	38.31	154	62	3	347	715	24	175	4e-19	94.4	Synechococcus phage S-PM2
JCVI_READ_1095339028193	YP_001155902.1	0	0	48.77	162	79	2	480	7	7	168	1e-40	149	Polynucleobacter necessarius subsp. asymbioticus QLW-P1DMWA-1
JCVI_READ_1095339028193	YP_195055.1	0	1	71.11	45	13	0	638	504	25	69	2e-13	72	Synechococcus phage S-PM2
JCVI_READ_1095339029284	YP_001715721.1	0	0	31.93	119	71	2	350	15	1	116	5e-09	63.2	Clostridium botulinum A3 str. Loch Maree
JCVI_READ_1095339029284	YP_195066.1	0	1	65	60	21	0	839	660	1	60	8e-16	80.1	Synechococcus phage S-PM2
JCVI_READ_1095344018714	YP_195070.1	0	1	66.06	109	37	0	1015	689	28	136	1e-31	126	Synechococcus phage S-PM2
JCVI_READ_1095344021978	YP_195070.1	0	1	67.78	90	28	1	695	961	28	117	4e-22	99.8	Synechococcus phage S-PM2
JCVI_READ_1095351008393	YP_195055.1	0	1	65.22	69	19	1	269	78	1	69	3e-21	95.1	Synechococcus phage S-PM2
JCVI_READ_1095351015510	YP_195083.1	0	1	44.44	99	28	2	319	23	1	72	5e-12	73.2	Synechococcus phage S-PM2
JCVI_READ_1095351015510	YP_195082.1	0	1	76.6	47	11	0	743	603	1	47	6e-13	72.4	Synechococcus phage S-PM2
JCVI_READ_1095353006482	YP_195074.1	0	1	58.14	86	35	1	325	582	1	85	1e-19	91.7	Synechococcus phage S-PM2
JCVI_READ_1095353010520	YP_195075.1	0	1	80.39	51	10	0	395	243	42	92	3e-19	90.9	Synechococcus phage S-PM2
JCVI_READ_1095353011861	YP_195055.1	0	1	82.61	69	12	0	572	778	1	69	7e-32	125	Synechococcus phage S-PM2
JCVI_READ_1095353014155	YP_195053.1	0	1	50.72	69	27	2	810	607	56	118	7e-08	59.7	Synechococcus phage S-PM2
JCVI_READ_1095366028031	YP_001155902.1	0	0	48.85	174	81	3	295	804	7	176	7e-44	160	Polynucleobacter necessarius subsp. asymbioticus QLW-P1DMWA-1
JCVI_READ_1095366028031	YP_195062.1	0	1	53.62	69	32	0	65	271	27	95	2e-17	85.1	Synechococcus phage S-PM2
JCVI_READ_1095368010270	YP_195080.1	0	1	33.15	181	79	4	34	570	118	258	7e-17	88.2	Synechococcus phage S-PM2
JCVI_READ_1095368010270	AFK66493.1	0	1	54.17	48	21	1	797	937	9	56	1e-07	57.8	Synechococcus phage S-CBP3
JCVI_READ_1095370010234	YP_195086.1	0	1	63.41	41	14	1	96	215	1	41	8e-08	58.2	Synechococcus phage S-PM2
JCVI_READ_1095370010234	AFK66356.1	0	1	60	60	23	1	96	272	1	60	2e-15	79	Synechococcus phage S-CBM2
JCVI_READ_1095370010234	YP_195055.1	0	1	57.97	69	24	1	278	469	1	69	1e-17	85.1	Synechococcus phage S-PM2
JCVI_READ_1095370010234	AFK66364.1	0	1	51.52	66	31	1	490	684	5	70	3e-11	42	Synechococcus phage S-CBM2
JCVI_READ_1095388041902	YP_195074.1	0	1	60.47	86	33	1	196	453	1	85	1e-22	99.4	Synechococcus phage S-PM2
JCVI_READ_1095516124058	YP_195055.1	0	1	67.16	67	22	0	1013	813	1	67	9e-24	102	Synechococcus phage S-PM2
JCVI_READ_1095516147889	YP_195051.2	0	1	87.04	54	7	0	198	359	11	64	1e-06	55.1	Synechococcus phage S-PM2
JCVI_READ_1095516148072	YP_195055.1	0	1	67.16	67	22	0	751	551	1	67	5e-24	103	Synechococcus phage S-PM2
JCVI_READ_1095516148072	YP_007676474.1	0	1	48.89	90	38	2	1019	750	30	111	1e-11	49.3	Synechococcus phage S-RIP1
JCVI_READ_1095521050979	YP_195055.1	0	1	76.92	39	9	0	143	27	1	39	1e-12	72	Synechococcus phage S-PM2
JCVI_READ_1095521050979	YP_007676474.1	0	1	55.46	119	42	4	489	142	1	111	1e-25	108	Synechococcus phage S-RIP1
JCVI_READ_1095521050979	YP_195059.1	0	1	62.32	69	25	1	743	537	1	68	5e-13	73.2	Synechococcus phage S-PM2
JCVI_READ_1095521087023	YP_007518240.1	0	1	50	18	9	0	67	14	108	125	9e-07	26.2	Synechococcus phage S-RIM8 A.HR1
JCVI_READ_1095521087023	YP_195042.2	0	1	36.78	87	53	2	332	72	1	85	6e-07	58.2	Synechococcus phage S-PM2
JCVI_READ_1095521087023	YP_195057.1	0	1	62.32	69	23	1	595	389	1	66	5e-17	84	Synechococcus phage S-PM2
JCVI_READ_1095521096669	YP_195059.1	0	1	60.87	69	26	1	413	619	1	68	1e-12	72.4	Synechococcus phage S-PM2
JCVI_READ_1095521096669	YP_007676474.1	0	1	55.46	119	44	3	649	1002	1	111	1e-20	95.1	Synechococcus phage S-RIP1
JCVI_READ_1095521369724	AET72738.1	0	1	55.62	169	73	2	302	808	1	167	8e-53	184	Synechococcus phage S-CAM8
JCVI_READ_1095521369724	YP_195057.1	0	1	47.06	68	33	1	816	1019	1	65	2e-09	63.5	Synechococcus phage S-PM2
JCVI_READ_1095521376633	YP_195059.1	0	1	62.32	69	25	1	300	506	1	68	3e-13	73.6	Synechococcus phage S-PM2
JCVI_READ_1095521376633	YP_007676474.1	0	1	54.62	119	45	3	554	907	1	111	4e-20	93.2	Synechococcus phage S-RIP1
JCVI_READ_1095521376633	YP_195055.1	0	1	80	40	8	0	906	1025	1	40	7e-14	75.1	Synechococcus phage S-PM2
JCVI_READ_1095521389466	YP_195051.2	0	1	79.63	54	11	0	211	372	11	64	5e-16	81.3	Synechococcus phage S-PM2
JCVI_READ_1095521389466	YP_195059.1	0	1	60.87	69	26	1	742	948	1	68	1e-12	72.4	Synechococcus phage S-PM2
JCVI_READ_1095521390567	YP_195057.1	0	1	47.06	68	33	1	241	38	1	65	2e-09	62.8	Synechococcus phage S-PM2
JCVI_READ_1095521390567	AET72738.1	0	1	55.62	169	73	2	755	249	1	167	6e-53	184	Synechococcus phage S-CAM8
JCVI_READ_1095521396964	YP_195057.1	0	1	69.23	39	12	0	15	131	28	66	5e-09	62	Synechococcus phage S-PM2
JCVI_READ_1095521396964	YP_005098396.1	0	1	43.94	66	35	1	131	322	2	67	5e-10	64.7	Synechococcus phage S-CBS4
JCVI_READ_1095521396964	YP_007675010.1	0	1	79.26	135	28	0	609	1013	1	135	2e-68	233	Cyanophage KBS-S-2A
JCVI_READ_1095521396964	YP_007674074.1	0	1	61.9	21	6	1	1016	1072	108	128	1e-38	32.7	Prochlorococcus phage MED4-184
JCVI_READ_1095521415848	YP_195057.1	0	1	62.32	69	23	1	444	650	1	66	3e-17	84	Synechococcus phage S-PM2
JCVI_READ_1095521415848	YP_195042.2	0	1	39.29	112	66	2	707	1042	1	110	8e-17	85.9	Synechococcus phage S-PM2
JCVI_READ_1095521421776	YP_195055.1	0	1	67.16	67	22	0	957	757	1	67	2e-24	104	Synechococcus phage S-PM2
JCVI_READ_1095521436015	YP_007676474.1	0	1	74.55	55	13	1	313	152	1	55	7e-19	89.4	Synechococcus phage S-RIP1
JCVI_READ_1095521436015	YP_195059.1	0	1	62.32	69	25	1	549	343	1	68	2e-13	73.6	Synechococcus phage S-PM2
JCVI_READ_1095521436015	YP_195051.2	0	1	80.43	46	9	0	910	773	14	59	8e-12	68.6	Synechococcus phage S-PM2
JCVI_READ_1095521457691	YP_195051.2	0	1	81.63	49	9	0	405	551	11	59	4e-14	75.1	Synechococcus phage S-PM2
[truncated: 126 more rows]

## Sheet: ORF_taxonomy
Accession	Taxid	Taxonomy	Lineage	Cyanophage
YP_195051.2	238854	Synechococcus phage S-PM2	238854 329380 10663 1198136 10662 28883 35237 10239	1
YP_003113761.1	479433	Catenulispora acidiphila DSM 44928	479433 304895 414878 414877 414714 2037 85003 1760 201174 2 131567	0
WP_018368361.1	155680	Streptococcus entericus	155680 1301 1300 186826 91061 1239 2 131567	0
YP_195071.1	238854	Synechococcus phage S-PM2	238854 329380 10663 1198136 10662 28883 35237 10239	1
YP_195077.1	238854	Synechococcus phage S-PM2	238854 329380 10663 1198136 10662 28883 35237 10239	1
YP_195083.1	238854	Synechococcus phage S-PM2	238854 329380 10663 1198136 10662 28883 35237 10239	1
YP_195072.1	238854	Synechococcus phage S-PM2	238854 329380 10663 1198136 10662 28883 35237 10239	1
YP_195082.1	238854	Synechococcus phage S-PM2	238854 329380 10663 1198136 10662 28883 35237 10239	1
YP_195043.1	238854	Synechococcus phage S-PM2	238854 329380 10663 1198136 10662 28883 35237 10239	1
YP_195058.1	238854	Synechococcus phage S-PM2	238854 329380 10663 1198136 10662 28883 35237 10239	1
YP_195055.1	238854	Synechococcus phage S-PM2	238854 329380 10663 1198136 10662 28883 35237 10239	1
YP_195078.1	238854	Synechococcus phage S-PM2	238854 329380 10663 1198136 10662 28883 35237 10239	1
YP_007518241.1	869724	Synechococcus phage S-RIM8 A.HR1	869724 756278 196896 10662 28883 35237 10239	1
YP_195056.1	238854	Synechococcus phage S-PM2	238854 329380 10663 1198136 10662 28883 35237 10239	1
YP_004508671.1	1026955	Synechococcus phage S-CRM01	1026955 196896 10662 28883 35237 10239	1
YP_007001749.1	1079998	Synechococcus phage S-MbCM6	1079998 329380 10663 1198136 10662 28883 35237 10239	1
AFK66359.1	351708	Synechococcus phage S-CBM2	351708 196896 10662 28883 35237 10239	1
YP_195060.1	238854	Synechococcus phage S-PM2	238854 329380 10663 1198136 10662 28883 35237 10239	1
ADD95074.1	743545	uncultured phage MedDCM-OCT-S04-C348	743545 186616 10239	1
YP_007674587.1	754042	Synechococcus phage S-SKS1	754042 196894 10699 28883 35237 10239	1
YP_195074.1	238854	Synechococcus phage S-PM2	238854 329380 10663 1198136 10662 28883 35237 10239	1
YP_195063.1	238854	Synechococcus phage S-PM2	238854 329380 10663 1198136 10662 28883 35237 10239	1
YP_004508551.1	1026955	Synechococcus phage S-CRM01	1026955 196896 10662 28883 35237 10239	1
YP_195065.1	238854	Synechococcus phage S-PM2	238854 329380 10663 1198136 10662 28883 35237 10239	1
AFK66493.1	756276	Synechococcus phage S-CBP3	756276 79205 35237 10239	1
YP_195064.1	238854	Synechococcus phage S-PM2	238854 329380 10663 1198136 10662 28883 35237 10239	1
YP_195059.1	238854	Synechococcus phage S-PM2	238854 329380 10663 1198136 10662 28883 35237 10239	1
YP_195149.1	238854	Synechococcus phage S-PM2	238854 329380 10663 1198136 10662 28883 35237 10239	1
YP_195080.1	238854	Synechococcus phage S-PM2	238854 329380 10663 1198136 10662 28883 35237 10239	1
YP_195086.1	238854	Synechococcus phage S-PM2	238854 329380 10663 1198136 10662 28883 35237 10239	1
AFB17859.1	869725	Synechococcus phage S-RIM8 A.HR3	869725 756278 196896 10662 28883 35237 10239	1
YP_717743.1	382359	Synechococcus phage syn9	382359 329380 10663 1198136 10662 28883 35237 10239	1
YP_004324514.1	444861	Prochlorococcus phage Syn1	444861 102294 28883 35237 10239	1
YP_007673078.1	754037	Synechococcus phage S-CAM1	754037 196896 10662 28883 35237 10239	1
YP_007674584.1	754042	Synechococcus phage S-SKS1	754042 196894 10699 28883 35237 10239	1
YP_195066.1	238854	Synechococcus phage S-PM2	238854 329380 10663 1198136 10662 28883 35237 10239	1
YP_195084.1	238854	Synechococcus phage S-PM2	238854 329380 10663 1198136 10662 28883 35237 10239	1
AFK66356.1	351708	Synechococcus phage S-CBM2	351708 196896 10662 28883 35237 10239	1
YP_195061.1	238854	Synechococcus phage S-PM2	238854 329380 10663 1198136 10662 28883 35237 10239	1
YP_195079.1	238854	Synechococcus phage S-PM2	238854 329380 10663 1198136 10662 28883 35237 10239	1
YP_004508568.1	1026955	Synechococcus phage S-CRM01	1026955 196896 10662 28883 35237 10239	1
YP_195048.1	238854	Synechococcus phage S-PM2	238854 329380 10663 1198136 10662 28883 35237 10239	1
YP_195057.1	238854	Synechococcus phage S-PM2	238854 329380 10663 1198136 10662 28883 35237 10239	1
AGN30464.1	756275	Synechococcus phage S-CBS4	756275 196894 10699 28883 35237 10239	1
YP_005098391.1	756275	Synechococcus phage S-CBS4	756275 196894 10699 28883 35237 10239	1
YP_195076.2	238854	Synechococcus phage S-PM2	238854 329380 10663 1198136 10662 28883 35237 10239	1
YP_004508688.1	1026955	Synechococcus phage S-CRM01	1026955 196896 10662 28883 35237 10239	1
WP_006876214.1	169435	Anaerotruncus colihominis	169435 244127 541000 186802 186801 1239 2 131567	0
WP_007486297.1	291645	Bacteroides nordii	291645 816 815 171549 200643 976 68336 2 131567	0
WP_007543268.1	1069827	Listeria fleischmannii	1069827 1637 186820 1385 91061 1239 2 131567	0
WP_006536369.1	102862	Proteus penneri	102862 583 543 91347 1236 1224 2 131567	0
WP_008981440.1	552398	Ruminococcaceae bacterium D16	552398 552397 541000 186802 186801 1239 2 131567	0
CCZ08605.1	1262909	Odoribacter sp. CAG:788	1262909 876415 283168 171551 171549 200643 976 68336 2 131567	0
CDB10859.1	1262744	Bacteroides sp. CAG:633	1262744 139043 816 815 171549 200643 976 68336 2 131567	0
YP_004893843.1	889338	Salmonella phage PVP-SE1	889338 196896 10662 28883 35237 10239	0
YP_004324527.1	444861	Prochlorococcus phage Syn1	444861 102294 28883 35237 10239	1
YP_195081.1	238854	Synechococcus phage S-PM2	238854 329380 10663 1198136 10662 28883 35237 10239	1
YP_195054.1	238854	Synechococcus phage S-PM2	238854 329380 10663 1198136 10662 28883 35237 10239	1
YP_007674546.1	754042	Synechococcus phage S-SKS1	754042 196894 10699 28883 35237 10239	1
YP_195062.1	238854	Synechococcus phage S-PM2	238854 329380 10663 1198136 10662 28883 35237 10239	1
YP_195068.1	238854	Synechococcus phage S-PM2	238854 329380 10663 1198136 10662 28883 35237 10239	1
YP_195075.1	238854	Synechococcus phage S-PM2	238854 329380 10663 1198136 10662 28883 35237 10239	1
YP_195053.1	238854	Synechococcus phage S-PM2	238854 329380 10663 1198136 10662 28883 35237 10239	1
YP_195069.2	238854	Synechococcus phage S-PM2	238854 329380 10663 1198136 10662 28883 35237 10239	1
YP_195070.1	238854	Synechococcus phage S-PM2	238854 329380 10663 1198136 10662 28883 35237 10239	1
WP_016579406.1	1007110	alpha proteobacterium SCGC AAA076-E06	1007110 33807 82117 28211 1224 2 131567	0
YP_007674386.1	754042	Synechococcus phage S-SKS1	754042 196894 10699 28883 35237 10239	1
YP_007518244.1	869724	Synechococcus phage S-RIM8 A.HR1	869724 756278 196896 10662 28883 35237 10239	1
AFK66364.1	351708	Synechococcus phage S-CBM2	351708 196896 10662 28883 35237 10239	1
YP_195052.1	238854	Synechococcus phage S-PM2	238854 329380 10663 1198136 10662 28883 35237 10239	1
YP_007518153.1	869724	Synechococcus phage S-RIM8 A.HR1	869724 756278 196896 10662 28883 35237 10239	1
YP_004322226.1	444860	Synechococcus phage S-SM2	444860 196896 10662 28883 35237 10239	1
YP_003097427.1	555387	Synechococcus phage S-RSM4	555387 329380 10663 1198136 10662 28883 35237 10239	1
YP_195162.1	238854	Synechococcus phage S-PM2	238854 329380 10663 1198136 10662 28883 35237 10239	1
YP_001155902.1	312153	Polynucleobacter necessarius subsp. asymbioticus QLW-P1DMWA-1	312153 576611 576610 44013 119060 80840 28216 1224 2 131567	0
AFK66437.1	351708	Synechococcus phage S-CBM2	351708 196896 10662 28883 35237 10239	1
AFK66365.1	351708	Synechococcus phage S-CBM2	351708 196896 10662 28883 35237 10239	1
YP_195213.1	238854	Synechococcus phage S-PM2	238854 329380 10663 1198136 10662 28883 35237 10239	1
YP_007674196.1	754073	Vibrio phage VBP47	754073 481851 371730 10744 28883 35237 10239	0
AET72738.1	754038	Synechococcus phage S-CAM8	754038 196896 10662 28883 35237 10239	1
WP_004421224.1	330	Pseudomonas pseudoalcaligenes	330 1232139 136841 286 135621 72274 1236 1224 2 131567	0
YP_005098396.1	756275	Synechococcus phage S-CBS4	756275 196894 10699 28883 35237 10239	1
YP_007676474.1	754041	Synechococcus phage S-RIP1	754041 196895 10744 28883 35237 10239	1
AET72838.1	889952	Cyanophage KBS-S-1A	889952 79205 35237 10239	1
YP_007674987.1	889953	Cyanophage KBS-S-2A	889953 79205 35237 10239	1
YP_007675010.1	889953	Cyanophage KBS-S-2A	889953 79205 35237 10239	1
WP_007264296.1	253839	Streptomyces sp. C	253839 1883 2062 85011 2037 85003 1760 201174 2 131567	0
YP_007674387.1	754042	Synechococcus phage S-SKS1	754042 196894 10699 28883 35237 10239	1
YP_003097413.1	555387	Synechococcus phage S-RSM4	555387 329380 10663 1198136 10662 28883 35237 10239	1
YP_007518216.1	869724	Synechococcus phage S-RIM8 A.HR1	869724 756278 196896 10662 28883 35237 10239	1
YP_004589360.1	634956	Geobacillus thermoglucosidasius C56-YS93	634956 1426 129337 186817 1385 91061 1239 2 131567	0
YP_003987024.1	212035	Acanthamoeba polyphaga mimivirus	212035 315393 549779 35237 10239	0
AGN30457.1	756275	Synechococcus phage S-CBS4	756275 196894 10699 28883 35237 10239	1
YP_005098378.1	756275	Synechococcus phage S-CBS4	756275 196894 10699 28883 35237 10239	1
WP_020755865.1	886559	Geobacillus sp. WSUCF1	886559 129337 186817 1385 91061 1239 2 131567	0
YP_004421519.1	753084	Synechococcus phage S-CBS2	753084 196894 10699 28883 35237 10239	1
YP_007673026.1	754037	Synechococcus phage S-CAM1	754037 196896 10662 28883 35237 10239	1
YP_195044.1	238854	Synechococcus phage S-PM2	238854 329380 10663 1198136 10662 28883 35237 10239	1
WP_003515773.1	358	Agrobacterium tumefaciens	358 1183400 357 227290 82115 356 28211 1224 2 131567	0
WP_010323011.1	49186	Marinobacterium stanieri	49186 48075 72275 135622 1236 1224 2 131567	0
YP_007674074.1	889955	Prochlorococcus phage MED4-184	889955 196896 10662 28883 35237 10239	1
ADD94688.1	743581	uncultured phage MedDCM-OCT-S08-C620	743581 186616 10239	0
WP_008036032.1	1144335	Pseudomonas sp. GM67	1144335 286 135621 72274 1236 1224 2 131567	0
YP_004508692.1	1026955	Synechococcus phage S-CRM01	1026955 196896 10662 28883 35237 10239	1
AFK66434.1	351708	Synechococcus phage S-CBM2	351708 196896 10662 28883 35237 10239	1
YP_007677222.1	536466	Synechococcus phage S-SSM4	536466 196896 10662 28883 35237 10239	1
YP_001543103.1	316274	Herpetosiphon aurantiacus DSM 785	316274 65 64 189773 189772 32061 200795 2 131567	0
YP_007348975.1	1264700	Edwardsiella phage MSW-3	1264700 196896 10662 28883 35237 10239	0
WP_017312873.1	1174528	Fischerella sp. PCC 9339	1174528 1190 1189 1117 2 131567	0
YP_004109300.1	652103	Rhodopseudomonas palustris DX-1	652103 1076 1073 41294 356 28211 1224 2 131567	0
AFK66433.1	351708	Synechococcus phage S-CBM2	351708 196896 10662 28883 35237 10239	1
AFK66447.1	351708	Synechococcus phage S-CBM2	351708 196896 10662 28883 35237 10239	1
AFB15341.1	869726	Synechococcus phage S-RIM8 A.HR5	869726 756278 196896 10662 28883 35237 10239	1
YP_001715721.1	498214	Clostridium botulinum A3 str. Loch Maree	498214 36826 1491 1485 31979 186802 186801 1239 2 131567	0
YP_007518240.1	869724	Synechococcus phage S-RIM8 A.HR1	869724 756278 196896 10662 28883 35237 10239	1
YP_195042.2	238854	Synechococcus phage S-PM2	238854 329380 10663 1198136 10662 28883 35237 10239	1
WP_007153809.1	236100	Marinobacter algicola	236100 2742 72275 135622 1236 1224 2 131567	0
YP_006987302.1	1141136	Cronobacter phage vB_CsaM_GAP32	1141136 196896 10662 28883 35237 10239	0
YP_003494637.1	396595	Thioalkalivibrio sp. K90mix	396595 106633 72276 135613 1236 1224 2 131567	0
WP_016464767.1	712383	Microbacterium sp. oral taxon 186	712383 33882 85023 85006 2037 85003 1760 201174 2 131567	0
WP_009454114.1	507	Alcaligenes	507 506 80840 28216 1224 2 131567	0
YP_004701914.1	1042876	Pseudomonas putida S16	1042876 303 136845 286 135621 72274 1236 1224 2 131567	0

## Sheet: Suspected_non_cyanophage
Read	S-PM2 deleted ORF1	BBH also on fragment2	% Identity	Start	End	e-value	Taxonomy of BBH	Mate Read	BBH	% Identity	Start	End	e-value	Taxonomy of Mate BBH
JCVI_READ_1091143065795	-	YP_001155902.1	51.08	451	47	2e-37	Polynucleobacter necessarius subsp. asymbioticus QLW-P1DMWA-1	JCVI_READ_1091142123039	None Detected	-	-	-	-	-
	YP_195055.1 (021)	-	65.22	666	475	4e-21				-	-	-	-	-
JCVI_READ_1093018134850	-	ADD94688.1	79.71	848	1054	2e-28	uncultured phage MedDCM-OCT-S08-C620	JCVI_READ_1093017142437	YP_007675010.1	71.26	748	14	3e-124	Cyanophage KBS-S-2A
	YP_195057.1 (023)	-	45.59	60	263	1e-09			-	-	-	-	-	-
JCVI_READ_1093041152060	-	YP_001543103.1	55.7	806	1042	5e-22	Herpetosiphon aurantiacus DSM 785	JCVI_READ_1093041182540	YP_001543103.1	53.94	965	474	5e-54	Herpetosiphon aurantiacus DSM 785 0323
	YP_195083.1 (049)	-	72.95	90	710	8e-97			AFK66356.1	65	145	26	1e-09	Synechococcus phage S-CBM2
JCVI_READ_1095339028193	-	YP_001155902.1	50	480	7	1e-40	Polynucleobacter necessarius subsp. asymbioticus QLW-P1DMWA-1	JCVI_READ_1095335021281	YP_195055.1 (021)	64.44	901	1020	6e-08	Synechococcus phage S-PM2
	YP_195055.1 (021)	-	71.11	638	504	2e-13			-	-	-	-	-	-
JCVI_READ_1095339029284	-	YP_001715721.1	31.93	350	15	5e-09	Clostridium botulinum A3 str. Loch Maree	JCVI_READ_1095328067330	YP_195055.1 (021)	72.09	13	141	3e-11	Synechococcus phage S-PM2
	YP_195066.1 (032)	-	65	839	660	8e-16			YP_195066.1 (032)	57	830	988	3e-09	Synechococcus phage S-PM2
JCVI_READ_1095366028031	-	YP_001155902.1	48.85	295	804	7e-44	Polynucleobacter necessarius subsp. asymbioticus QLW-P1DMWA-1	JCVI_READ_1095351032063	YP_195070.1 (036)	35.64	567	301	2e-08	Synechococcus phage S-PM2
	YP_195062.1 (028)	-	53.62	65	271	2e-17			-	-	-	-	-	-
															Comments
Read	S-PM2 deleted ORF1	BBH also on fragment2	% Identity	Start	End	e-value	Taxonomy of BBH	Mate Read	BBH	% Identity	Start	End	e-value	Taxonomy of Mate BBH
JCVI_READ_1093018307764	-	AET72738.1	55.62	30	536	3e-52	Synechococcus phage S-CAM8	JCVI_READ_1093017187929	AGF87976.1	50	293	84	6e-13	Salmonella phage FSL SP-039 g315
	-	YP_195057.1	45.59	544	747	2e-09	Synechococcus phage S-PM2		YP_005098396.1	44	895	704	1e-09	Synechococcus phage S-CBS4
JCVI_READ_1091139293651	-	YP_195052.1	48	81	230	2e-07	Synechococcus phage S-PM2	JCVI_READ_1091138238197	WP_016579558.1	44.75	1004	138	1e-73	alpha proteobacterium SCGC AAA015-O19	Protein shared aming cyanophages (see supp info XXXX)
JCVI_READ_1091139293651	-	YP_007518153.1	59.02	409	579	2e-11	Synechococcus phage S-RIM8 A.HR1
JCVI_READ_1091139293651	-	YP_004322226.1	77.05	891	1073	5e-23	Synechococcus phage S-SM2
JCVI_READ_1091143044946	-	YP_195076.2	53.85	500	345	7e-06	Synechococcus phage S-PM2	JCVI_READ_1091143050514	YP_001155902.1	50.96	32	343	3e-22	Polynucleobacter necessarius subsp. asymbioticus QLW-P1DMWA-1 g1122	Possible exonuclease
JCVI_READ_1091143044946	-	YP_195070.1	35.64	991	725	5e-08	Synechococcus phage S-PM2
JCVI_READ_1095335021281	-	YP_195055.1	64.44	901	1020	6e-08	Synechococcus phage S-PM2	JCVI_READ_1095339028193	YP_001155902.1	48.77	480	7	1e-40	Polynucleobacter necessarius subsp. asymbioticus QLW-P1DMWA-1 g1122	Possible exonuclease
JCVI_READ_1095353011861	-	YP_195055.1	82.61	572	778	7e-32	Synechococcus phage S-PM2	JCVI_READ_1095361000533	YP_001224569.1	54.36	616	170	2e-49	Synechococcus sp. WH7803 g0846	Widespread in cyanobacteria. Also found in Synechococcus phage S-KS1
JCVI_READ_1093041152060	-	YP_001543103.1	55.7	806	1042	5e-22	Herpetosiphon aurantiacus DSM 785	JCVI_READ_1093041182540	YP_001543103.1	53.94	965	474	5e-54	Herpetosiphon aurantiacus DSM 785 0323
JCVI_READ_1093041152060	-	YP_195083.1	72.95	90	710	8e-97	Synechococcus phage S-PM2
JCVI_READ_1095328047229	-	YP_195060.1	48.39	426	244	8e-08	Synechococcus phage S-PM2	JCVI_READ_1095335011683	YP_001715721.1	33.87	354	704	1e-11	Clostridium botulinum A3 str. Loch Maree g0094
JCVI_READ_1091120978370	-	YP_195060.1	47.46	793	620	6e-07	Synechococcus phage S-PM2	JCVI_READ_1091120975874	YP_001715721.1	31.71	151	498	7e-11	Clostridium botulinum A3 str. Loch Maree g0094
JCVI_READ_1091121023550	-	YP_195055.1	63.46	16	171	3e-13	Synechococcus phage S-PM2	JCVI_READ_1091121040542	YP_007140014.1	44.2	836	438	8e-36	Calothrix sp. PCC 6303 g5154
JCVI_READ_1091121023550	-	AFK66364.1	57.81	413	604	2e-20	Synechococcus phage S-CBM2
Mate Read	BBH	% Identity	Start	End	e-value	Taxonomy of Mate BBH	Read	S-PM2 deleted ORF1	BBH also on fragment2	% Identity	Start	End	e-value	Taxonomy of BBH
JCVI_READ_1093017187929	AGF87976.1	50	293	84	6e-13	Salmonella phage FSL SP-039 g315	JCVI_READ_1093018307764	-	AET72738.1	55.62	30	536	3e-52	Synechococcus phage S-CAM8
	YP_005098396.1	44	895	704	1e-09	Synechococcus phage S-CBS4		-	YP_195057.1	45.59	544	747	2e-09	Synechococcus phage S-PM2
JCVI_READ_1091138238197	WP_016579558.1	44.75	1004	138	1e-73	alpha proteobacterium SCGC AAA015-O19	JCVI_READ_1091139293651	-	YP_195052.1	48	81	230	2e-07	Synechococcus phage S-PM2
							JCVI_READ_1091139293651	-	YP_007518153.1	59.02	409	579	2e-11	Synechococcus phage S-RIM8 A.HR1
							JCVI_READ_1091139293651	-	YP_004322226.1	77.05	891	1073	5e-23	Synechococcus phage S-SM2
JCVI_READ_1091143050514	YP_001155902.1	50.96	32	343	3e-22	Polynucleobacter necessarius subsp. asymbioticus QLW-P1DMWA-1 g1122	JCVI_READ_1091143044946	-	YP_195076.2	53.85	500	345	7e-06	Synechococcus phage S-PM2
							JCVI_READ_1091143044946	-	YP_195070.1	35.64	991	725	5e-08	Synechococcus phage S-PM2
JCVI_READ_1095339028193	YP_001155902.1	48.77	480	7	1e-40	Polynucleobacter necessarius subsp. asymbioticus QLW-P1DMWA-1 g1122	JCVI_READ_1095335021281	-	YP_195055.1	64.44	901	1020	6e-08	Synechococcus phage S-PM2
JCVI_READ_1095361000533	YP_001224569.1	54.36	616	170	2e-49	Synechococcus sp. WH7803 g0846	JCVI_READ_1095353011861	-	YP_195055.1	82.61	572	778	7e-32	Synechococcus phage S-PM2
JCVI_READ_1093041182540	YP_001543103.1	53.94	965	474	5e-54	Herpetosiphon aurantiacus DSM 785 0323	JCVI_READ_1093041152060	-	YP_001543103.1	55.7	806	1042	5e-22	Herpetosiphon aurantiacus DSM 785
							JCVI_READ_1093041152060	-	YP_195083.1	72.95	90	710	8e-97	Synechococcus phage S-PM2
JCVI_READ_1095335011683	YP_001715721.1	33.87	354	704	1e-11	Clostridium botulinum A3 str. Loch Maree g0094	JCVI_READ_1095328047229	-	YP_195060.1	48.39	426	244	8e-08	Synechococcus phage S-PM2
JCVI_READ_1091120975874	YP_001715721.1	31.71	151	498	7e-11	Clostridium botulinum A3 str. Loch Maree g0094	JCVI_READ_1091120978370	-	YP_195060.1	47.46	793	620	6e-07	Synechococcus phage S-PM2
JCVI_READ_1091121040542	YP_007140014.1	44.2	836	438	8e-36	Calothrix sp. PCC 6303 g5154	JCVI_READ_1091121023550	-	YP_195055.1	63.46	16	171	3e-13	Synechococcus phage S-PM2
							JCVI_READ_1091121023550	-	AFK66364.1	57.81	413	604	2e-20	Synechococcus phage S-CBM2

## Sheet: Suspected_non_cyanophage2
Mate Read	BBH	% Identity	Start	End	e-value	Taxonomy of Mate BBH	Read containing hit to S-PM2 deleted ORF	BBH also on fragment2	% Identity	Start	End	e-value	Taxonomy of BBH
JCVI_READ_1093017187929	AGF87976.1	50	293	84	6e-13	Salmonella phage FSL SP-039 g315	JCVI_READ_1093018307764	AET72738.1	55.62	30	536	3e-52	Synechococcus phage S-CAM8
	YP_005098396.1	44	895	704	1e-09	Synechococcus phage S-CBS4		YP_195057.1	45.59	544	747	2e-09	Synechococcus phage S-PM2
JCVI_READ_1091138238197	WP_016579558.1	44.75	1004	138	1e-73	alpha proteobacterium SCGC AAA015-O19	JCVI_READ_1091139293651	YP_195052.1	48	81	230	2e-07	Synechococcus phage S-PM2
								YP_007518153.1	59.02	409	579	2e-11	Synechococcus phage S-RIM8 A.HR1
								YP_004322226.1	77.05	891	1073	5e-23	Synechococcus phage S-SM2
JCVI_READ_1091143050514	YP_001155902.1	50.96	32	343	3e-22	Polynucleobacter necessarius subsp. asymbioticus QLW-P1DMWA-1 g1122	JCVI_READ_1091143044946	YP_195076.2	53.85	500	345	7e-06	Synechococcus phage S-PM2
								YP_195070.1	35.64	991	725	5e-08	Synechococcus phage S-PM2
JCVI_READ_1095339028193	YP_001155902.1	48.77	480	7	1e-40	Polynucleobacter necessarius subsp. asymbioticus QLW-P1DMWA-1 g1122	JCVI_READ_1095335021281	YP_195055.1	64.44	901	1020	6e-08	Synechococcus phage S-PM2
JCVI_READ_1095361000533	YP_001224569.1	54.36	616	170	2e-49	Synechococcus sp. WH7803 g0846	JCVI_READ_1095353011861	YP_195055.1	82.61	572	778	7e-32	Synechococcus phage S-PM2
JCVI_READ_1093041182540	YP_001543103.1	53.94	965	474	5e-54	Herpetosiphon aurantiacus DSM 785 0323	JCVI_READ_1093041152060	YP_001543103.1	55.7	806	1042	5e-22	Herpetosiphon aurantiacus DSM 785
								YP_195083.1	72.95	90	710	8e-97	Synechococcus phage S-PM2
JCVI_READ_1095335011683	YP_001715721.1	33.87	354	704	1e-11	Clostridium botulinum A3 str. Loch Maree g0094	JCVI_READ_1095328047229	YP_195060.1	48.39	426	244	8e-08	Synechococcus phage S-PM2
JCVI_READ_1091120975874	YP_001715721.1	31.71	151	498	7e-11	Clostridium botulinum A3 str. Loch Maree g0094	JCVI_READ_1091120978370	YP_195060.1	47.46	793	620	6e-07	Synechococcus phage S-PM2
JCVI_READ_1091121040542	YP_007140014.1	44.2	836	438	8e-36	Calothrix sp. PCC 6303 g5154	JCVI_READ_1091121023550	YP_195055.1	63.46	16	171	3e-13	Synechococcus phage S-PM2
								AFK66364.1	57.81	413	604	2e-20	Synechococcus phage S-CBM2
